# Supplementary material for: Effects of gut microbiota on cognitive impairment in Parkinson’s disease: a comprehensive Mendelian randomization and case–control study
Source: Front Microbiol. 2025 Aug 25;16:1620449. doi: 10.3389/fmicb.2025.1620449 (PMC12415775; doi:10.3389/fmicb.2025.1620449)
Supplement: Supplementary file 4 [file Table_1.xlsx]

## Sheet: Summary
Summary
Stable1. SNPs assosiated with gut microbiota
Stable2. gut microbiota associated with PDD
Stable3. MR analysis and Reverse MR analysis between Gut microbiota and PDD
Stable4. MR analysis between mediator and PDD
Stable5. mediation effect analysis
Stable 6. Sensitivity analysis results for the association between gut microbiota, metabolite, immune cells and PDD
Stable 7. validation of six gut microbiota from MR analysis in case-control study

## Sheet: Stable1
Stable1. SNPs assosiated with gut microbiota
exposure	chr.exposure	pos.exposure	SNP	other_allele.exposure	effect_allele.exposure	beta.exposure	se.exposure	pval.exposure	samplesize.exposure	eaf.exposure	R2	F
Actinomyces	6	67207371	rs34583783	T	G	0.126596	0.0268461	4.48529e-06	7468	0.1024	0.00296881	22.2311
Actinomyces	15	99492313	rs2715439	T	C	0.0746684	0.0164822	6.27e-06	7468	0.4543	0.00274061	20.5177
Actinomyces	10	4782841	rs4146653	A	G	0.0985224	0.0214182	4.49647e-06	7468	0.1968	0.00282533	21.1537
Actinomyces	6	133007480	rs35011108	G	A	0.232634	0.0512044	6.33832e-06	3515	0.0636	0.00583798	20.6293
Actinomyces	6	169224781	rs4073240	A	G	0.0749687	0.0167368	7.94274e-06	7468	0.3827	0.00267944	20.0585
Actinomyces	10	127532121	rs7915461	C	T	0.18776	0.0401636	5.91984e-06	5282	0.0577	0.00412048	21.8462
Actinomyces	3	101352439	rs71315246	G	A	-0.0969809	0.021925	9.82978e-06	7468	0.1431	0.00261307	19.5603
Actinomyces	10	121356829	rs10787984	C	G	0.094316	0.0213513	9.62305e-06	7468	0.1759	0.00260606	19.5077
Adlercreutzia	4	171281359	rs7680684	T	C	-0.083381	0.0168901	9.76904e-07	8243	0.325	0.00294783	24.3649
Adlercreutzia	1	201061818	rs2147798	G	C	0.0922959	0.0192121	1.39877e-06	8243	0.1958	0.00279199	23.0732
Adlercreutzia	5	94059857	rs80078995	T	A	-0.11324	0.0232586	1.57358e-06	8243	0.1342	0.00286746	23.6987
Adlercreutzia	18	75009770	rs2717140	T	C	-0.119225	0.0251081	2.04594e-06	8243	0.1113	0.00272795	22.5425
Adlercreutzia	6	123909083	rs9490822	T	C	-0.0734512	0.0155789	2.54421e-06	8243	0.4473	0.00268949	22.2238
Adlercreutzia	5	31991834	rs12522517	T	A	-0.104884	0.0234695	4.41254e-06	8187	0.1272	0.0024335	19.9668
Adlercreutzia	7	48844151	rs13231526	A	C	0.143237	0.0311654	4.81355e-06	8051	0.0636	0.00261684	21.1182
Adlercreutzia	1	69444163	rs6664405	C	T	-0.0953084	0.0210752	5.23422e-06	8051	0.1441	0.00253378	20.4462
Adlercreutzia	10	135204950	rs1046175	G	C	0.112758	0.0255994	6.35889e-06	8051	0.1262	0.00240403	19.3966
Adlercreutzia	17	48864179	rs9915817	C	T	0.0749219	0.016833	8.21673e-06	8243	0.329	0.00239754	19.8056
Adlercreutzia	3	105355971	rs55719207	A	G	-0.0699243	0.0158036	9.60505e-06	8243	0.4175	0.00236934	19.5721
Adlercreutzia	11	98386085	rs11604400	T	C	-0.102524	0.0234834	9.74463e-06	8107	0.1153	0.00234559	19.0557
Akkermansia	4	95027272	rs11729256	C	T	0.0750473	0.0150184	6.58393e-07	11860	0.2386	0.00210099	24.966
Akkermansia	11	130280667	rs4936098	G	A	0.0649225	0.0135934	1.10359e-06	11857	0.34	0.00192011	22.8067
Akkermansia	6	56341481	rs9349825	G	A	-0.0703407	0.0147133	2.59886e-06	11857	0.2793	0.0019239	22.8518
Akkermansia	4	100544188	rs74542928	C	T	0.112623	0.0236434	1.4802e-06	11215	0.0785	0.00201908	22.6858
Akkermansia	16	81063149	rs2602429	T	C	0.0745352	0.0156201	2.71569e-06	11689	0.2217	0.00194416	22.7656
Akkermansia	1	41074472	rs61779207	A	G	-0.0760539	0.0167769	6.32116e-06	11590	0.1779	0.00176997	20.5468
Akkermansia	1	105422565	rs11184341	C	G	0.0655855	0.0142236	4.06353e-06	11863	0.2783	0.00178905	21.2579
Akkermansia	10	5064327	rs4242783	A	G	0.0685454	0.0147701	2.99799e-06	11689	0.2873	0.00183914	21.5336
Akkermansia	18	49473635	rs117107102	G	A	0.204406	0.0431629	3.01139e-06	4974	0.0447	0.00448856	22.4178
Akkermansia	15	97570657	rs12908520	A	G	0.061772	0.0130954	2.26482e-06	11862	0.4563	0.0018723	22.2471
Akkermansia	12	130309670	rs111862613	C	T	0.0911199	0.0196748	3.39236e-06	11620	0.166	0.00184246	21.4452
Akkermansia	20	31867840	rs941682	A	G	-0.0632957	0.0143777	9.17126e-06	11808	0.3111	0.00163864	19.3775
Alistipes	7	135778919	rs67281112	C	G	0.0634575	0.0137846	3.91578e-06	17090	0.2167	0.00123851	21.1898
Alistipes	1	19790706	rs67705352	G	T	-0.0532404	0.0110864	1.65123e-06	17567	0.3738	0.00131109	23.0596
Alistipes	7	62443498	rs11769002	A	G	-0.0528793	0.0109389	1.44962e-06	17571	0.4006	0.00132817	23.3657
Alistipes	11	17511427	rs7129639	A	C	-0.0524955	0.0109584	1.78422e-06	17571	0.4016	0.00130433	22.9458
Alistipes	9	14080129	rs1689282	C	A	-0.0520061	0.0113942	5.27578e-06	17090	0.34	0.00121751	20.8301
Alistipes	5	177755179	rs11958296	G	A	-0.0981222	0.0218272	9.29574e-06	16214	0.0706	0.00124482	20.2062
Alistipes	21	40580258	rs8130320	G	A	-0.049002	0.010717	4.83612e-06	17571	0.4821	0.00118841	20.904
Alistipes	11	130887552	rs2875322	C	T	-0.0580945	0.0131432	8.77703e-06	17459	0.2068	0.00111779	19.5351
Alistipes	10	127787142	rs2290844	T	C	0.0813969	0.0191632	9.10135e-06	17571	0.1133	0.00102574	18.0398
Alistipes	8	144428720	rs2450745	C	A	-0.080524	0.0184702	7.11836e-06	17571	0.0825	0.00108054	19.0046
Alistipes	9	112120264	rs62576416	C	T	0.0492647	0.0109733	7.50368e-06	17564	0.3976	0.00114624	20.1534
Alistipes	13	38057357	rs1107244	A	G	0.0758558	0.0171182	3.59059e-06	17571	0.0785	0.00111629	19.6341
Alistipes	17	52776479	rs34417064	G	A	-0.048202	0.0106868	7.00749e-06	17570	0.5119	0.00115653	20.3414
Alistipes	2	178000949	rs12990744	T	C	-0.0776618	0.0172986	8.20725e-06	16694	0.1233	0.0012059	20.1531
Alistipes	20	41191335	rs4810359	G	A	-0.0652428	0.0146155	7.49669e-06	17380	0.1471	0.00114522	19.9244
Allisonella	9	79110160	rs602075	G	A	0.168974	0.0296976	3.56575e-08	3212	0.2306	0.00997858	32.3541
Allisonella	9	100150556	rs35778461	T	C	0.146679	0.0297186	1.2063e-06	3212	0.1918	0.007527	24.3449
Allisonella	2	33607071	rs6742198	A	G	0.149152	0.0316484	3.34514e-06	3182	0.1958	0.00693158	22.1963
Allisonella	5	114286707	rs1901739	G	T	0.115769	0.0248626	3.58801e-06	3212	0.495	0.00670486	21.6679
Allisonella	7	137968010	rs76904847	A	G	0.148523	0.0334857	6.08751e-06	3182	0.1899	0.00614462	19.6607
Allisonella	12	28018998	rs35110698	C	T	-0.146322	0.0320852	5.72322e-06	3212	0.1491	0.00643326	20.7845
Allisonella	10	122413451	rs7898615	G	T	0.167966	0.0373586	8.87277e-06	3212	0.1153	0.00625407	20.2019
Allisonella	11	88632972	rs594561	T	C	0.112231	0.0251681	9.41103e-06	3212	0.4414	0.00615272	19.8725
Allisonella	18	75370866	rs685403	C	G	-0.175203	0.0404474	4.88394e-06	3212	0.1083	0.00580761	18.7513
Alloprevotella	8	69994816	rs12675596	T	G	0.145669	0.0290678	9.63726e-07	3008	0.2445	0.00827981	25.0969
Alloprevotella	4	189076705	rs58212166	G	A	-0.161506	0.0359102	7.93614e-06	3005	0.1332	0.00668624	20.2139
Alloprevotella	21	40993008	rs34619204	A	G	-0.156037	0.0344392	8.8419e-06	3003	0.1998	0.00678943	20.5144
Alloprevotella	3	79794395	rs17380632	T	A	0.125564	0.0280409	9.27121e-06	3009	0.3032	0.00661972	20.0381
Alloprevotella	3	152805600	rs4680035	G	A	-0.119599	0.0259446	4.99052e-06	3007	0.5457	0.00701735	21.2361
Alloprevotella	1	234126516	rs4364940	G	A	0.126418	0.0282207	8.58353e-06	3008	0.2793	0.00662695	20.0535
Alloprevotella	21	36053643	rs2154444	G	T	0.138234	0.0308961	8.36755e-06	3009	0.2227	0.00660881	20.0049
Anaerofilum	12	117811409	rs816292	C	T	-0.113003	0.02204	2.64038e-07	5017	0.2425	0.00521241	26.2772
Anaerofilum	2	191139151	rs79598899	T	C	0.182586	0.0357284	3.74728e-07	4709	0.0825	0.00551538	26.1049
Anaerofilum	1	247145690	rs4506496	A	G	0.10309	0.0212861	1.4866e-06	4935	0.337	0.00473034	23.4457
Anaerofilum	3	129686434	rs712981	C	A	0.10076	0.0202902	6.83115e-07	5051	0.4185	0.00485854	24.6505
Anaerofilum	10	125294406	rs17105491	C	G	-0.193107	0.0411187	1.56819e-06	4856	0.0596	0.0045214	22.0466
Anaerofilum	11	1051715	rs10794359	C	T	-0.0953524	0.02006	2.23496e-06	4994	0.4871	0.00450395	22.5854
Anaerofilum	14	30991358	rs17096874	T	C	-0.126337	0.0268919	2.8603e-06	5051	0.1809	0.00435058	22.062
Anaerofilum	17	6450532	rs356049	A	G	0.132603	0.0289802	6.55844e-06	4994	0.1859	0.00417482	20.9281
Anaerofilum	2	3838940	rs1563175	C	A	0.0923834	0.0202157	5.53848e-06	5051	0.4443	0.00411757	20.8755
Anaerofilum	2	76698142	rs17012738	G	T	0.0903417	0.0200239	7.24168e-06	5051	0.4076	0.00401378	20.3472
Anaerofilum	9	104339812	rs9299345	C	T	-0.1364	0.0302372	8.04309e-06	5051	0.1173	0.00401255	20.341
Anaerofilum	12	67167461	rs4244069	A	G	-0.146775	0.0326594	9.81202e-06	5030	0.1133	0.00399923	20.1888
Anaerostipes	16	77574020	rs7193624	T	C	0.0750642	0.0150723	5.35482e-07	16926	0.1491	0.00146324	24.8001
Anaerostipes	10	117383184	rs2804244	G	A	-0.053089	0.0110983	2.04051e-06	16926	0.4553	0.00135007	22.8795
Anaerostipes	21	25873624	rs62215703	A	G	0.0644965	0.0136702	1.9777e-06	15550	0.2197	0.00142946	22.2571
Anaerostipes	2	228018671	rs2396460	C	T	-0.0512653	0.0109555	2.91088e-06	16912	0.4394	0.00129307	21.8941
Anaerostipes	9	13525082	rs3900776	A	G	-0.110013	0.0236302	2.74765e-06	14694	0.0706	0.00147291	21.6719
Anaerostipes	3	171100102	rs2014785	C	T	0.0515687	0.0112199	4.68061e-06	16445	0.3887	0.00128294	21.1224
Anaerostipes	2	142774333	rs62157625	C	T	0.088573	0.0185548	1.44909e-06	15215	0.1133	0.00149544	22.7842
Anaerostipes	2	39351569	rs6726833	A	C	-0.0877497	0.0189408	3.32217e-06	16924	0.0944	0.0012666	21.4606
Anaerostipes	9	1582701	rs6474958	G	A	-0.0500065	0.0112001	6.74483e-06	16918	0.4026	0.00117693	19.9324
Anaerostipes	4	169690814	rs6854026	C	T	-0.0508482	0.0109075	3.19578e-06	16921	0.5119	0.00128267	21.7294
Anaerostipes	19	1497547	rs78735375	C	A	-0.137429	0.0305304	5.33384e-06	10360	0.0527	0.001952	20.2584
Anaerostipes	8	128397494	rs7823228	C	G	-0.0621085	0.0136614	5.84203e-06	16445	0.2157	0.00125525	20.6661
Anaerostipes	1	67595108	rs13376554	T	A	0.197389	0.0458642	7.72059e-06	3101	0.0308	0.00593758	18.5105
Anaerostipes	17	2850737	rs60983350	A	G	-0.0539901	0.0116575	4.42054e-06	16344	0.4354	0.00131065	21.4468
Anaerostipes	11	105615253	rs10502061	G	A	0.0835752	0.0192017	7.93539e-06	16825	0.0944	0.00112469	18.942
Anaerotruncus	13	38058413	rs6563550	C	T	0.0877135	0.0176745	2.34517e-07	16566	0.0785	0.00148449	24.6256
Anaerotruncus	14	30607199	rs8005030	T	C	0.0554447	0.0117854	2.28298e-06	16548	0.3022	0.00133568	22.1297
Anaerotruncus	2	12200752	rs4669806	T	G	0.0576389	0.0122994	2.4206e-06	16566	0.2495	0.00132395	21.9589
Anaerotruncus	14	30418008	rs10150232	G	A	0.0567088	0.0124877	6.67667e-06	16117	0.2535	0.0012779	20.6197
Anaerotruncus	9	78630894	rs1272208	T	G	-0.0611743	0.0129831	4.27982e-06	16117	0.2803	0.00137563	22.1988
Anaerotruncus	8	74713100	rs12056802	G	C	0.0774194	0.0177178	6.12679e-06	16010	0.0825	0.00119116	19.0909
Anaerotruncus	11	89040226	rs11018566	G	A	-0.156465	0.0366032	6.13709e-06	6278	0.0517	0.00290211	18.2666
Anaerotruncus	4	172808992	rs7675045	T	A	-0.0497815	0.0110573	6.91883e-06	16566	0.4722	0.00122204	20.2667
Anaerotruncus	3	150855371	rs1431492	T	C	-0.0654996	0.0146188	7.35565e-06	16560	0.1829	0.00121079	20.0725
Anaerotruncus	6	165015261	rs9347879	C	T	0.050618	0.011049	4.22333e-06	16566	0.4602	0.00126531	20.9851
Anaerotruncus	2	211663702	rs17734739	C	T	0.0660052	0.014908	7.42772e-06	15927	0.1899	0.00122927	19.6002
Anaerotruncus	15	33459867	rs6494922	G	A	0.0903106	0.0202257	6.62362e-06	16067	0.0726	0.00123937	19.9351
Anaerotruncus	12	76523655	rs34449434	C	A	-0.0497004	0.0113402	9.85065e-06	16117	0.4563	0.00119035	19.2054
Anaerotruncus	14	77502546	rs7155595	A	C	0.0539336	0.0118903	7.54982e-06	16553	0.3091	0.00124142	20.5722
Anaerotruncus	4	88163243	rs115414803	C	A	-0.144356	0.0317524	6.83473e-06	9273	0.0586	0.00222397	20.6644
Anaerotruncus	11	54908652	rs2704155	A	T	-0.106235	0.0234815	5.4183e-06	12419	0.9652	0.00164544	20.465
Bacteroides	3	10593224	rs6795673	T	C	0.0538565	0.0105251	3.37909e-07	18301	0.4115	0.00142865	26.1803
Bacteroides	6	29143451	rs28757219	A	T	0.0818398	0.0170319	1.2942e-06	14833	0.1521	0.00155418	23.0859
Bacteroides	13	24910476	rs9507307	T	C	0.0604456	0.0129128	2.1271e-06	18184	0.1899	0.00120359	21.91
Bacteroides	20	58605432	rs66474973	T	G	0.0812515	0.0164479	6.80966e-07	17405	0.1153	0.0014001	24.4001
Bacteroides	1	10644351	rs11585893	G	A	-0.0740746	0.0147633	1.79511e-06	17821	0.1481	0.00141067	25.1722
Bacteroides	9	112855426	rs495004	G	C	-0.0607475	0.0129865	3.42092e-06	17707	0.2097	0.00123421	21.8787
Bacteroides	19	24342250	rs17619981	G	T	0.0880978	0.0187002	2.68683e-06	15801	0.0656	0.00140263	22.1913
Bacteroides	14	22045949	rs2023437	C	T	-0.0782325	0.0167634	5.01824e-06	17484	0.1243	0.00124414	21.7771
Bacteroides	3	77215327	rs66710942	T	C	0.0488038	0.0107412	5.86259e-06	17821	0.4155	0.00115709	20.642
Bacteroides	6	41519430	rs13207588	G	A	-0.059205	0.0131195	7.48504e-06	17707	0.2326	0.00114879	20.3627
Bacteroides	3	62019400	rs2366421	A	T	-0.0528153	0.0117124	7.64945e-06	18299	0.2336	0.00110998	20.3319
Bacteroides	1	102960989	rs1340391	C	T	-0.0592004	0.0132244	6.7301e-06	18302	0.1918	0.00109376	20.0377
Barnesiella	4	5730954	rs2276875	G	A	-0.0697176	0.0139537	4.65027e-07	13893	0.2545	0.00179362	24.9599
Barnesiella	6	110831148	rs2428166	A	G	-0.165859	0.0337309	8.50874e-07	8091	0.0487	0.00297936	24.172
Barnesiella	12	54872438	rs60316894	T	C	-0.121478	0.025184	1.19064e-06	12717	0.0596	0.00182629	23.2637
Barnesiella	3	181589155	rs35177866	G	A	0.0917125	0.0190133	2.94763e-06	13394	0.1243	0.00173411	23.2635
Barnesiella	7	122021518	rs13242616	C	T	-0.0583747	0.0123176	2.29017e-06	13945	0.3698	0.00160798	22.4562
Barnesiella	4	114546595	rs79795328	G	A	-0.0818645	0.0176441	4.23302e-06	13657	0.1252	0.00157382	21.5243
Barnesiella	7	10076378	rs2057922	C	G	0.0915241	0.0194623	3.82634e-06	14208	0.1064	0.00155409	22.1117
Barnesiella	6	23435415	rs199035	A	G	0.0559495	0.0119716	3.00294e-06	13945	0.5089	0.00156384	21.8388
Barnesiella	3	44327429	rs62251337	G	A	-0.0690763	0.0149374	4.24161e-06	13945	0.1581	0.00153117	21.3818
Barnesiella	5	54107036	rs77455852	G	T	-0.0891491	0.0195601	3.16354e-06	13394	0.1213	0.0015485	20.7696
Barnesiella	6	148601905	rs11155559	C	T	0.0956023	0.0212961	8.91914e-06	13383	0.0954	0.00150359	20.1499
Barnesiella	15	87145913	rs12909713	T	C	-0.0550716	0.0120039	4.94527e-06	14205	0.4692	0.00147954	21.045
Barnesiella	2	180020849	rs113258194	G	A	0.098992	0.0214121	7.31119e-06	13945	0.1024	0.00153038	21.3708
Barnesiella	1	206216607	rs28479800	T	A	-0.09152	0.0210002	7.93418e-06	12399	0.0974	0.00152944	18.9895
Barnesiella	8	105458416	rs76181748	T	C	-0.0778559	0.017164	6.7766e-06	14201	0.1441	0.00144677	20.5724
Barnesiella	4	102616869	rs72684847	C	T	-0.114369	0.0253873	6.76169e-06	12984	0.0656	0.00156062	20.2917
Barnesiella	8	25834694	rs28418786	G	C	-0.0791324	0.0174957	6.47627e-06	13698	0.1561	0.00149122	20.4542
Bifidobacterium	2	136616754	rs182549	T	C	0.119703	0.0127294	1.27822e-20	14778	0.4911	0.0059483	88.418
Bifidobacterium	13	112859829	rs7322849	C	T	0.112428	0.0201813	1.08368e-08	14778	0.0964	0.0020957	31.0311
Bifidobacterium	12	20378911	rs10841473	C	G	-0.0624207	0.0129438	1.64522e-06	14777	0.2704	0.00157131	23.2526
Bifidobacterium	5	537890	rs56108664	C	T	0.0729971	0.0157926	2.4402e-06	13916	0.1849	0.00153294	21.362
Bifidobacterium	7	48090746	rs2686790	C	T	0.070741	0.0157926	7.49893e-06	14778	0.1153	0.00135591	20.0621
Bifidobacterium	2	49906864	rs4567981	A	T	0.0562084	0.0117923	1.92831e-06	14666	0.4394	0.00154675	22.7167
Bifidobacterium	10	126089703	rs2491158	A	G	0.0712624	0.015983	8.04716e-06	14021	0.1819	0.00141583	19.8766
Bifidobacterium	5	169748189	rs76671854	G	C	-0.0846055	0.0184003	3.9567e-06	13806	0.1252	0.00152902	21.1389
Bifidobacterium	21	31861790	rs75344046	T	C	0.232354	0.0505979	4.86354e-06	3856	0.0497	0.00543914	21.0771
Bifidobacterium	17	72897722	rs540489	G	T	-0.0637641	0.0138746	5.19458e-06	14561	0.2336	0.00144841	21.118
Bifidobacterium	6	14617591	rs857444	T	C	0.0558234	0.0121219	3.57097e-06	14777	0.3608	0.00143311	21.2047
Bifidobacterium	1	207003374	rs12022129	A	G	0.0619356	0.0138937	7.99643e-06	14776	0.2207	0.00134308	19.8693
Bifidobacterium	2	189805784	rs62181700	A	G	-0.0624643	0.0131205	2.17246e-06	14774	0.2813	0.00153179	22.6622
Bifidobacterium	4	1517826	rs55888705	G	A	0.0546319	0.0121139	6.67019e-06	14777	0.3867	0.0013745	20.3362
Bifidobacterium	22	18354272	rs5746486	C	T	-0.0536216	0.0120801	8.99955e-06	14778	0.3539	0.00133152	19.7008
Bifidobacterium	5	142793467	rs73797465	G	T	-0.0953566	0.0209237	4.38162e-06	14666	0.0865	0.00141417	20.7667
Bilophila	6	20505628	rs116261629	C	G	0.128112	0.0261358	8.62329e-07	11276	0.0716	0.00212632	24.0233
Bilophila	9	4940871	rs1571225	T	C	0.0826826	0.0170621	1.12289e-06	12854	0.1491	0.0018236	23.4797
Bilophila	20	61980991	rs3827020	T	C	0.0766479	0.0160642	1.78875e-06	12628	0.1899	0.00179955	22.7621
Bilophila	1	103299921	rs1241171	A	G	-0.0692654	0.0150148	4.24037e-06	12856	0.2157	0.0016526	21.2777
Bilophila	7	138583840	rs7802841	A	C	0.0670097	0.0137701	1.76952e-06	12856	0.3509	0.00183865	23.6775
Bilophila	14	67640571	rs8013541	T	A	-0.0571991	0.0125673	5.47538e-06	12856	0.4235	0.00160876	20.7123
Bilophila	3	194419531	rs6793291	A	C	0.112729	0.0241633	3.1132e-06	11051	0.0924	0.00196564	21.7611
Bilophila	7	123174986	rs1917709	T	A	0.118509	0.026742	7.36957e-06	10886	0.0537	0.00180081	19.6354
Bilophila	15	50011554	rs542415	C	T	-0.0613623	0.0133436	4.70948e-06	12777	0.34	0.00165238	21.1441
Bilophila	8	109990939	rs72676854	C	T	0.123209	0.026882	5.62268e-06	11616	0.0656	0.00180517	21.0031
Bilophila	18	3765773	rs4798126	A	G	0.073288	0.016799	7.14662e-06	12777	0.1501	0.00148739	19.0297
Bilophila	12	100786847	rs1969927	A	G	0.0564589	0.0126935	9.0722e-06	12777	0.3797	0.00154597	19.7804
Bilophila	8	90878338	rs60178956	A	G	-0.0624818	0.0141485	8.05619e-06	12777	0.2346	0.00152403	19.4993
Bilophila	7	47211732	rs2728491	T	G	-0.0627416	0.0139456	6.33255e-06	12856	0.3101	0.00157197	20.2379
Bilophila	7	9510367	rs2713349	T	A	0.0617228	0.0140174	8.63249e-06	12853	0.2545	0.00150624	19.3859
Bilophila	17	9121579	rs9899990	G	A	-0.102702	0.0233878	9.06691e-06	12088	0.0656	0.0015927	19.2801
Bilophila	13	102402685	rs11069458	C	T	-0.0680947	0.015503	7.71547e-06	12856	0.1899	0.00149843	19.2898
Blautia	16	77238810	rs11149971	T	C	0.117605	0.02339	1.03934e-06	16255	0.0537	0.00155285	25.2777
Blautia	17	16895873	rs12453000	T	C	0.0625335	0.0129987	1.26117e-06	17815	0.2197	0.0012974	23.1406
Blautia	1	175757311	rs115043014	A	G	-0.206605	0.043992	5.186e-06	4902	0.0437	0.00447934	22.0475
Blautia	7	124210039	rs67794373	T	C	0.0601709	0.0123443	1.00003e-06	18158	0.2137	0.00130679	23.7571
Blautia	7	68396262	rs117001700	C	T	0.196414	0.0441122	8.83912e-06	4965	0.0437	0.00397721	19.8177
Blautia	19	1043103	rs72973581	G	A	0.125169	0.0265408	1.73934e-06	12764	0.0547	0.0017395	22.2381
Blautia	19	13420917	rs4926264	C	T	0.0826207	0.0178239	5.10293e-06	18276	0.0785	0.0011743	21.4844
Blautia	9	1866537	rs7860714	G	A	-0.0502178	0.0109853	4.09147e-06	18162	0.334	0.00114929	20.8952
Blautia	11	87805911	rs682885	G	A	-0.0493376	0.0107359	4.4908e-06	18274	0.4165	0.00115437	21.117
Blautia	1	219117743	rs2788271	G	T	-0.0575596	0.0133492	7.16388e-06	18276	0.165	0.00101626	18.59
Blautia	14	78062644	rs113271346	T	C	0.0782682	0.0172116	6.85386e-06	17465	0.1183	0.00118262	20.6765
Blautia	6	74605806	rs3005511	G	A	0.0501085	0.0110768	6.18905e-06	18276	0.336	0.00111848	20.4621
Blautia	6	9298640	rs16892041	C	T	-0.0622605	0.0141804	8.82028e-06	18276	0.171	0.00105368	19.2753
Butyricicoccus	2	153453410	rs56221232	C	T	0.0828027	0.0167401	7.6194e-07	17133	0.1083	0.00142601	24.4638
Butyricicoccus	4	7460153	rs2017189	T	G	-0.0506956	0.011024	3.87256e-06	17133	0.4215	0.0012328	21.1451
Butyricicoccus	13	100213990	rs7322368	C	T	0.0815733	0.0183167	5.5178e-06	17134	0.0845	0.00115623	19.8314
Butyricicoccus	18	22899113	rs75238760	A	T	0.0619423	0.0139942	6.797e-06	17022	0.1938	0.00114966	19.5897
Butyricicoccus	13	27018240	rs12585793	C	T	-0.262206	0.0564729	5.79191e-06	3135	0.0527	0.00682955	21.5441
Butyricicoccus	7	157688150	rs62478070	G	T	0.224039	0.0494959	5.9377e-06	4007	0.0437	0.00508716	20.4782
Butyricicoccus	10	126908208	rs4962426	T	G	0.0614216	0.0135979	7.3849e-06	16889	0.1978	0.00120662	20.4007
Butyricicoccus	2	191304149	rs10084203	G	A	0.0549699	0.0123563	8.58646e-06	17135	0.2416	0.00115369	19.789
Butyricicoccus	1	67379595	rs12034718	G	A	0.0701199	0.0158213	9.57686e-06	16237	0.165	0.00120827	19.64
Butyricimonas	21	16550389	rs113054641	A	G	-0.144881	0.0274574	1.73694e-07	9949	0.0845	0.00279069	27.8367
Butyricimonas	5	159867647	rs62390301	C	T	-0.0872983	0.0174893	7.41905e-07	10634	0.1829	0.00233752	24.9107
Butyricimonas	10	72711156	rs7083431	C	A	0.0703539	0.0144439	8.8546e-07	10737	0.3549	0.0022048	23.7208
Butyricimonas	5	62119947	rs2642760	C	G	0.0713357	0.0145396	8.5808e-07	10634	0.3767	0.00225856	24.0674
Butyricimonas	3	127468661	rs782080	A	T	0.0653488	0.0137973	2.23398e-06	10733	0.4066	0.00208572	22.4286
Butyricimonas	16	22172866	rs1862649	A	G	0.113124	0.0248176	4.76256e-06	10123	0.0915	0.00204828	20.7732
Butyricimonas	12	129438771	rs12304031	A	G	-0.086278	0.0196846	6.70067e-06	10658	0.1292	0.00179924	19.2072
Butyricimonas	2	83093264	rs71428626	T	G	-0.133188	0.0289905	4.80413e-06	9776	0.0726	0.00215438	21.1024
Butyricimonas	3	78740009	rs78453362	G	A	-0.14948	0.0327073	4.0581e-06	8207	0.0577	0.00253858	20.882
Butyricimonas	5	997217	rs326049	G	C	0.0759694	0.0167617	8.1865e-06	10557	0.2048	0.00194202	20.5379
Butyricimonas	19	49162501	rs62130338	A	G	-0.0732608	0.0158324	3.8981e-06	10557	0.2624	0.00202409	21.4076
Butyricimonas	8	4834406	rs9657374	T	C	0.0680719	0.0148172	4.50359e-06	10737	0.3022	0.00196185	21.1018
Butyricimonas	18	34091618	rs12458763	C	A	0.122037	0.0269587	6.36646e-06	10383	0.0716	0.00196972	20.488
Butyricimonas	15	80528373	rs2114713	T	G	0.062721	0.0138998	6.87713e-06	10734	0.4513	0.00189333	20.3577
Butyricimonas	1	45082825	rs270727	C	G	-0.0694173	0.0150795	5.38157e-06	10634	0.3221	0.00198883	21.1874
Butyricimonas	10	72443070	rs72814525	G	A	0.0664154	0.0149766	8.24599e-06	10736	0.3231	0.0018284	19.662
Butyricimonas	11	56664962	rs11228830	G	A	0.135265	0.0298411	6.55162e-06	8974	0.0706	0.00228434	20.542
Butyrivibrio	14	76065563	rs72723662	T	C	0.224078	0.0449336	7.86241e-07	3073	0.1004	0.00802773	24.8527
Butyrivibrio	1	235580646	rs7412979	G	C	0.186779	0.0389112	1.70567e-06	3480	0.0875	0.00657748	23.0279
Butyrivibrio	6	111780705	rs7752361	G	A	-0.11923	0.0239975	7.69113e-07	3481	0.504	0.00704156	24.6713
Butyrivibrio	13	27292666	rs4537857	C	T	-0.12459	0.0260992	1.80192e-06	3482	0.2922	0.00650203	22.7752
Butyrivibrio	7	150596929	rs11761679	C	T	0.154775	0.0321539	2.20231e-06	3482	0.1561	0.00661038	23.1572
Butyrivibrio	17	20575697	rs16941336	T	C	0.127488	0.0267936	1.53182e-06	3482	0.2644	0.00645996	22.6268
Butyrivibrio	18	10267733	rs77356209	C	T	0.216874	0.0483299	6.6643e-06	3379	0.0477	0.00592401	20.1246
Butyrivibrio	14	34150977	rs74622183	G	A	-0.201027	0.0428204	2.45748e-06	3478	0.0875	0.00629702	22.0272
Butyrivibrio	6	21960091	rs7763512	A	G	0.119846	0.0253367	3.10655e-06	3259	0.3827	0.0068185	22.3603
Butyrivibrio	10	22587900	rs142855850	G	A	0.205013	0.0457138	6.85543e-06	3234	0.1014	0.00618069	20.1002
Butyrivibrio	6	53939724	rs9349693	G	A	0.117973	0.0259861	5.54958e-06	3482	0.3111	0.00588424	20.5984
Butyrivibrio	20	811507	rs486484	G	A	-0.108349	0.0240008	6.61084e-06	3456	0.4712	0.00586231	20.3678
Butyrivibrio	5	128976021	rs17163238	A	G	0.140987	0.0309117	5.51196e-06	3482	0.1998	0.00593876	20.7904
Butyrivibrio	3	54288503	rs4928024	G	A	-0.17471	0.0389333	8.18641e-06	3481	0.0984	0.00575155	20.1254
Butyrivibrio	6	148403405	rs1007475	T	G	0.118065	0.0261271	7.92312e-06	3482	0.2942	0.00583036	20.4086
Butyrivibrio	9	119693164	rs16934069	C	T	-0.133784	0.0299444	8.8591e-06	3482	0.1988	0.00569991	19.9494
CandidatusSoleaferrea	1	224688107	rs4294381	C	T	0.112197	0.023186	1.3685e-06	6145	0.1799	0.00379606	23.4081
CandidatusSoleaferrea	8	138638199	rs10090365	G	A	-0.0834413	0.0180989	4.17309e-06	6145	0.5586	0.00344697	21.248
CandidatusSoleaferrea	3	137945192	rs4678258	C	T	0.0986136	0.0215646	5.53183e-06	6101	0.2763	0.00341588	20.9049
CandidatusSoleaferrea	8	123882833	rs10108780	G	A	-0.092834	0.0199807	3.64079e-06	5999	0.2674	0.00358555	21.5799
CandidatusSoleaferrea	10	82879688	rs386526	G	C	0.0818459	0.0180086	8.33076e-06	6144	0.5169	0.00335061	20.6486
CandidatusSoleaferrea	7	352368	rs36155147	T	C	0.104966	0.0240995	5.41138e-06	5958	0.3618	0.00317395	18.9642
CandidatusSoleaferrea	5	172758774	rs6881988	C	G	-0.0819131	0.018185	9.22889e-06	6140	0.4443	0.00329365	20.2832
CandidatusSoleaferrea	6	109376647	rs11153159	C	G	-0.12805	0.0285446	4.41523e-06	6101	0.1292	0.00328761	20.1172
CandidatusSoleaferrea	9	10611282	rs10809135	C	T	0.0834858	0.0182426	5.47174e-06	5999	0.4911	0.00347903	20.9366
CandidatusSoleaferrea	2	19885907	rs9973954	G	A	0.0892075	0.0195401	5.94796e-06	6145	0.3062	0.0033803	20.8356
CandidatusSoleaferrea	12	115352769	rs6489992	G	A	-0.0840437	0.0187031	7.88786e-06	6142	0.3847	0.0032768	20.1857
CandidatusSoleaferrea	15	62394540	rs6494306	G	A	-0.0969304	0.0214221	5.80051e-06	6145	0.1968	0.0033207	20.467
CandidatusSoleaferrea	4	52935445	rs12500231	T	A	0.0813853	0.0182696	7.67641e-06	6145	0.4254	0.00321895	19.8379
CandidatusSoleaferrea	14	76403542	rs7400877	C	T	-0.0951085	0.0212799	9.29448e-06	6145	0.2505	0.00324017	19.9691
CandidatusSoleaferrea	3	190349049	rs2193878	A	T	0.228255	0.0509241	9.45546e-06	3088	0.0487	0.00646398	20.0776
CandidatusSoleaferrea	19	47991441	rs830149	G	C	0.184647	0.0397237	9.58382e-06	5065	0.0586	0.0042477	21.5979
Catenibacterium	1	240118443	rs12404911	T	C	0.140717	0.0304142	2.79891e-06	3239	0.17	0.00656552	21.3931
Catenibacterium	4	122282768	rs77285108	A	G	-0.161826	0.0353447	3.6268e-06	3210	0.1461	0.0064881	20.9497
Catenibacterium	7	57364320	rs73128290	G	A	0.129726	0.0284563	4.29372e-06	3239	0.2634	0.00637546	20.7698
Catenibacterium	6	159485742	rs212393	A	G	-0.135254	0.0286209	3.62489e-06	3239	0.3101	0.0068476	22.3185
Catenibacterium	6	105089665	rs7742829	T	C	0.11411	0.0251099	5.60729e-06	3239	0.4195	0.0063356	20.6391
ChristensenellaceaeR.7group	19	34076956	rs999354	A	T	0.0580248	0.0117185	7.00695e-07	16324	0.325	0.0014997	24.5148
ChristensenellaceaeR.7group	10	126448374	rs78521377	T	C	0.124992	0.0274797	5.60674e-06	12605	0.0527	0.00163864	20.6857
ChristensenellaceaeR.7group	7	118096925	rs62467127	T	C	0.114108	0.0251983	3.25362e-06	12719	0.0447	0.00160968	20.5033
ChristensenellaceaeR.7group	18	67555560	rs17081797	G	A	-0.0904325	0.0204253	3.34031e-06	16324	0.0686	0.0011994	19.6001
ChristensenellaceaeR.7group	19	49279227	rs62132810	G	A	-0.0828853	0.0179623	5.66711e-06	15066	0.1083	0.00141131	21.29
ChristensenellaceaeR.7group	19	35883736	rs60954665	G	T	0.049815	0.0110787	7.13177e-06	16324	0.5099	0.00123702	20.2156
ChristensenellaceaeR.7group	4	156131004	rs10461257	G	A	-0.0551969	0.0122069	6.50746e-06	15987	0.2853	0.00127731	20.4439
ChristensenellaceaeR.7group	5	29352420	rs79150079	A	C	0.121547	0.0270977	9.41804e-06	11994	0.0716	0.00167466	20.1163
ChristensenellaceaeR.7group	2	230943099	rs62190261	C	A	0.0958394	0.0214723	8.74023e-06	15274	0.0905	0.00130261	19.9193
ChristensenellaceaeR.7group	9	83043376	rs892686	G	A	0.0514099	0.011136	3.96861e-06	16325	0.4513	0.00130382	21.31
ChristensenellaceaeR.7group	18	1779609	rs73952017	T	C	-0.0862164	0.0194354	8.45769e-06	15274	0.0875	0.00128671	19.676
Clostridiuminnocuumgroup	5	71186626	rs6890185	C	T	0.113424	0.0233137	1.12244e-06	4166	0.3111	0.00564942	23.6579
Clostridiuminnocuumgroup	18	6348227	rs61267978	C	T	0.14708	0.0320875	5.58513e-06	4165	0.1243	0.00501918	21.0002
Clostridiuminnocuumgroup	3	103025517	rs1948423	A	T	-0.108859	0.023425	3.4941e-06	4165	0.3082	0.00515834	21.5855
Clostridiuminnocuumgroup	1	8419420	rs6577484	A	G	0.160425	0.0360857	8.40602e-06	3858	0.1481	0.00509671	19.7536
Clostridiuminnocuumgroup	5	113126539	rs10074000	C	T	-0.102648	0.0227508	6.99943e-06	4048	0.4135	0.00500366	20.3466
Clostridiuminnocuumgroup	18	69274308	rs1942371	A	G	-0.157938	0.034187	4.06337e-06	3971	0.1302	0.00534594	21.3321
Clostridiuminnocuumgroup	5	9368158	rs40656	T	C	0.142664	0.0311021	8.6152e-06	4048	0.1889	0.00517082	21.0299
Clostridiuminnocuumgroup	6	143718234	rs71564433	A	T	-0.126746	0.0274657	7.8001e-06	4164	0.1789	0.00508817	21.2853
Clostridiuminnocuumgroup	15	59704208	rs77845139	G	A	-0.114993	0.0257186	8.40622e-06	4048	0.2952	0.00491436	19.9817
Clostridiuminnocuumgroup	12	30268485	rs10506058	G	A	0.0997048	0.0221926	8.92443e-06	4163	0.3966	0.00482514	20.1747
Clostridiuminnocuumgroup	5	95717619	rs4869133	A	G	-0.180591	0.0409505	7.24455e-06	3735	0.0885	0.00517994	19.4374
Clostridiumsensustricto1	6	165722832	rs550843	C	T	-0.0783246	0.0169209	2.05071e-06	14102	0.1491	0.00151708	21.4233
Clostridiumsensustricto1	10	43270264	rs2795528	A	G	-0.184315	0.0392204	2.7204e-06	6366	0.0487	0.0034572	22.078
Clostridiumsensustricto1	1	3041519	rs2817172	T	C	0.058139	0.0124492	2.76655e-06	13658	0.4125	0.0015943	21.8065
Clostridiumsensustricto1	5	84997131	rs115807074	G	A	-0.22736	0.0492575	4.31688e-06	4229	0.0497	0.00501259	21.295
Clostridiumsensustricto1	12	43485015	rs116847295	T	C	0.110021	0.0246032	4.58118e-06	12910	0.0755	0.00154659	19.9943
Clostridiumsensustricto1	9	136710881	rs12341505	A	G	0.0810718	0.0180121	4.82174e-06	14118	0.1113	0.00143289	20.2558
Clostridiumsensustricto1	1	83252771	rs11586026	T	A	0.110967	0.0250498	8.84988e-06	13095	0.0636	0.00149631	19.6206
Clostridiumsensustricto1	1	155676492	rs11264403	A	G	-0.139062	0.0334454	7.75544e-06	7285	0.0398	0.00236745	17.2831
Clostridiumsensustricto1	3	111482845	rs12490337	G	C	-0.0616879	0.0137581	7.49465e-06	14121	0.2455	0.00142167	20.1012
Collinsella	13	68610061	rs9541268	A	C	0.09597	0.0197312	8.79419e-07	12914	0.0964	0.00182855	23.6535
Collinsella	17	47529492	rs2671662	G	C	-0.0567751	0.011945	2.2204e-06	14334	0.4682	0.00157359	22.5883
Collinsella	2	195739311	rs73052258	A	G	0.0930178	0.0202658	1.7158e-06	14334	0.0964	0.00146757	21.0641
Collinsella	21	29355467	rs2103510	A	G	0.0786551	0.0168217	2.42474e-06	14334	0.1312	0.00152295	21.8602
Collinsella	4	149818294	rs75672793	G	A	-0.108908	0.0240522	6.13549e-06	12601	0.0706	0.00162443	20.4995
Collinsella	11	107123199	rs10890671	C	T	-0.0537401	0.0118848	6.52136e-06	14334	0.5268	0.00142438	20.4433
Collinsella	16	77283458	rs12921100	T	A	0.0563759	0.0127019	8.2257e-06	14334	0.3171	0.00137242	19.6965
Collinsella	15	50026113	rs59414781	G	C	0.0668866	0.0149773	9.14723e-06	14334	0.1799	0.00138944	19.9412
Collinsella	7	24465024	rs62448871	A	C	-0.0540309	0.0120324	6.78253e-06	14334	0.4612	0.00140476	20.1613
Collinsella	19	31760841	rs1496626	C	T	-0.0722307	0.01616	6.78175e-06	14334	0.1541	0.00139183	19.9755
Collinsella	19	56526640	rs149807560	A	C	-0.104264	0.0235841	7.0987e-06	13473	0.0895	0.00144857	19.5419
Collinsella	10	8589813	rs11597285	T	G	-0.0537947	0.0120548	9.37615e-06	14334	0.4245	0.00138734	19.911
Coprobacter	1	88233128	rs305411	G	A	0.129218	0.0264518	1.00906e-06	6777	0.1352	0.00350893	23.8567
Coprobacter	3	46483717	rs3828477	T	G	-0.091218	0.019569	2.88974e-06	6798	0.2813	0.00318606	21.7217
Coprobacter	4	34852443	rs55672356	A	T	-0.193354	0.0413815	2.7369e-06	4903	0.0527	0.00443306	21.8232
Coprobacter	11	103549974	rs143662916	T	C	0.253264	0.0540141	3.07252e-06	3083	0.0577	0.00708064	21.971
Coprobacter	6	97234939	rs213863	T	C	-0.0887412	0.0188377	2.34883e-06	6798	0.3091	0.00325385	22.1853
Coprobacter	6	4714797	rs72821405	C	T	-0.147365	0.0319978	4.7576e-06	6177	0.0885	0.00342203	21.2036
Coprobacter	12	98289796	rs11532348	T	C	-0.103931	0.0226826	5.71184e-06	6364	0.1829	0.00328806	20.9876
Coprobacter	2	137223458	rs12996055	C	A	0.0921817	0.0209405	8.07639e-06	6570	0.1918	0.00294084	19.3724
Coprobacter	9	137784868	rs12684609	C	T	0.100827	0.0220366	6.10177e-06	6364	0.1978	0.00327873	20.9279
Coprobacter	15	91166608	rs5011652	C	G	0.0899597	0.020001	5.5105e-06	6783	0.2455	0.00297358	20.224
Coprobacter	2	32242452	rs74919520	A	G	0.125703	0.0276296	5.76326e-06	6387	0.1282	0.00323028	20.6922
Coprobacter	4	96389240	rs28402691	C	T	0.110695	0.0251199	9.55668e-06	6387	0.167	0.00303115	19.4127
Coprobacter	20	57574851	rs189356	A	G	0.0781125	0.0171916	6.26291e-06	6763	0.5219	0.00304329	20.6385
Coprobacter	4	3852385	rs76001613	G	C	0.21591	0.0493019	9.12599e-06	3385	0.0696	0.00563389	19.1674
Coprococcus1	20	4319420	rs4277593	A	G	-0.0585649	0.0109914	1.13969e-07	16651	0.4831	0.00170213	28.387
Coprococcus1	4	174468316	rs56405618	G	A	-0.08963	0.0186508	1.57195e-06	16379	0.1113	0.00140803	23.0918
Coprococcus1	1	95424321	rs74101919	C	T	-0.0718989	0.0144651	1.03291e-06	16732	0.1869	0.00147439	24.7029
Coprococcus1	1	30400301	rs1010560	A	C	0.0580232	0.0122722	1.95915e-06	16723	0.2962	0.00133496	22.3517
Coprococcus1	11	134622282	rs73031725	C	T	0.167591	0.0355224	1.97917e-06	7206	0.0606	0.00307938	22.2524
Coprococcus1	2	22079770	rs1519491	C	T	0.0499197	0.0113558	8.95283e-06	16733	0.4085	0.00115355	19.3223
Coprococcus1	6	72529277	rs1576241	G	A	-0.0510343	0.0109535	3.32862e-06	16729	0.4394	0.00129595	21.7056
Coprococcus1	3	165693143	rs73167075	C	T	0.0573137	0.0127573	8.56864e-06	16733	0.2396	0.00120476	20.1812
Coprococcus1	11	124554061	rs12794898	T	G	0.0903299	0.0197212	4.91531e-06	15186	0.0944	0.0013796	20.9767
Coprococcus1	10	15913820	rs946513	T	C	0.205899	0.0460018	8.61855e-06	4310	0.0547	0.00462666	20.0243
Coprococcus1	6	150288094	rs1762123	T	C	-0.0891532	0.0198554	8.01468e-06	16724	0.0716	0.00120407	20.1588
Coprococcus1	7	132556835	rs7784490	G	C	-0.0518543	0.0113136	4.55233e-06	16733	0.3887	0.00125386	21.0047
Coprococcus1	14	29898456	rs12886051	C	G	-0.0521782	0.0118051	8.00779e-06	16633	0.3429	0.00117317	19.5339
Coprococcus1	19	2600717	rs2907920	G	A	0.0561173	0.0126824	7.65327e-06	16040	0.2903	0.00121915	19.5766
Coprococcus2	20	49266770	rs59936925	T	A	0.117085	0.0233995	9.37545e-07	10931	0.1004	0.00228528	25.033
Coprococcus2	1	112139008	rs6677933	T	C	-0.0804405	0.0164216	1.18501e-06	11483	0.2416	0.00208524	23.9906
Coprococcus2	14	86833255	rs1958519	A	T	0.0665288	0.0138558	1.57692e-06	11009	0.4364	0.00208978	23.0503
Coprococcus2	4	131125786	rs72680320	C	T	-0.0649382	0.013919	2.27115e-06	11009	0.4135	0.00197323	21.7623
Coprococcus2	9	25554068	rs2482516	T	C	0.0754415	0.0164619	4.72333e-06	11483	0.2256	0.00182563	20.9984
Coprococcus2	10	129715759	rs35890118	G	A	-0.066536	0.0147661	8.25962e-06	11478	0.3171	0.00176583	20.3005
Coprococcus2	1	4210455	rs9426473	G	A	0.0727361	0.0161662	6.30687e-06	11486	0.2793	0.00175935	20.24
Coprococcus2	3	180544880	rs12634070	C	T	0.0736486	0.0164921	9.95104e-06	11457	0.1928	0.0017376	19.9388
Coprococcus2	1	223688236	rs61823518	C	A	-0.0955381	0.0215724	6.68258e-06	10980	0.0954	0.00178311	19.6099
Coprococcus2	5	34794789	rs10070053	G	A	0.0594312	0.0135375	7.64883e-06	11473	0.4076	0.00167704	19.2697
Coprococcus3	19	40032132	rs8100692	C	T	0.0577411	0.0113476	4.16459e-07	15829	0.4274	0.00163305	25.8885
Coprococcus3	8	4128340	rs62481985	C	G	-0.0582385	0.0115052	4.1756e-07	15472	0.4364	0.00165335	25.6197
Coprococcus3	22	21331556	rs178271	C	T	0.145257	0.0294239	7.81088e-07	10794	0.0527	0.00225275	24.3665
Coprococcus3	2	240727657	rs13394391	T	C	-0.0709302	0.0150918	2.20317e-06	15834	0.16	0.00139311	22.0864
Coprococcus3	17	26104511	rs11080344	T	C	0.0516921	0.0113054	4.78692e-06	15835	0.4742	0.00131851	20.9036
Coprococcus3	1	149998497	rs7521171	A	G	-0.0596434	0.0129279	4.32242e-06	15472	0.338	0.00137382	21.2822
Coprococcus3	17	76343961	rs11077359	C	T	-0.0645443	0.0148833	9.63598e-06	15378	0.1998	0.00122148	18.8044
Coprococcus3	7	76357726	rs13247359	A	G	0.051211	0.0113031	7.32611e-06	15833	0.4801	0.00129481	20.5247
Coprococcus3	14	99141751	rs4575475	A	G	0.0619514	0.0137787	7.04284e-06	15154	0.2366	0.00133223	20.2128
Coprococcus3	9	13799809	rs10810043	G	A	0.0515518	0.0115923	9.27424e-06	15833	0.3897	0.00124751	19.7739
DefluviitaleaceaeUCG011	3	72207794	rs4677103	G	A	0.0977912	0.0197263	9.59557e-07	7983	0.171	0.00306906	24.5696
DefluviitaleaceaeUCG011	4	147414743	rs72731813	T	C	-0.147383	0.0293796	4.33116e-07	7767	0.0815	0.00322957	25.1588
DefluviitaleaceaeUCG011	9	8786663	rs112893842	C	T	0.11381	0.0232806	1.44535e-06	8183	0.0974	0.00291203	23.8929
DefluviitaleaceaeUCG011	1	85205632	rs9725395	G	A	-0.13834	0.029554	3.51921e-06	8011	0.0875	0.00272765	21.9055
DefluviitaleaceaeUCG011	21	41811003	rs55658617	C	T	0.174369	0.0362226	2.15292e-06	6663	0.0696	0.00346579	23.1659
DefluviitaleaceaeUCG011	22	24804081	rs9608282	G	T	0.142939	0.0299793	2.52045e-06	7716	0.0656	0.00293758	22.7273
DefluviitaleaceaeUCG011	7	79734541	rs28696126	T	A	-0.106503	0.0238473	6.62806e-06	7811	0.1918	0.00254701	19.9404
DefluviitaleaceaeUCG011	1	118723685	rs1582238	C	T	0.0805036	0.0167257	1.56775e-06	7983	0.3718	0.0028936	23.1609
DefluviitaleaceaeUCG011	10	66407366	rs4344384	T	G	0.0715978	0.0156309	4.83238e-06	8180	0.4742	0.00255838	20.9761
DefluviitaleaceaeUCG011	4	120741726	rs2892880	A	G	0.0817755	0.0181686	6.82881e-06	8182	0.2604	0.00246984	20.2533
Desulfovibrio	14	97116904	rs11160353	A	T	-0.0691756	0.0147285	2.70303e-06	9234	0.508	0.00238321	22.0543
Desulfovibrio	8	105462047	rs2853179	T	C	0.0811971	0.0174234	2.42439e-06	8949	0.2485	0.00242095	21.7128
Desulfovibrio	2	198089911	rs16863365	G	A	0.109402	0.0226964	1.7945e-06	8776	0.1173	0.00264056	23.2296
Desulfovibrio	1	68664315	rs12031543	C	T	-0.127185	0.0281887	6.54764e-06	8855	0.0755	0.00229369	20.3527
Desulfovibrio	3	67478973	rs13066142	A	G	0.119141	0.0250891	3.78665e-06	9241	0.0934	0.0024343	22.5453
Desulfovibrio	13	64264446	rs2590913	A	G	0.154496	0.0339396	6.65421e-06	7225	0.0726	0.0028598	20.7156
Desulfovibrio	10	130170270	rs2032031	G	A	-0.0654931	0.0148681	9.14277e-06	9241	0.4732	0.00209532	19.3993
Desulfovibrio	8	57972916	rs72647089	G	T	-0.106594	0.0239337	8.29763e-06	8985	0.1064	0.0022028	19.8314
Desulfovibrio	5	52653978	rs7729080	A	C	-0.070287	0.0157691	9.95869e-06	9241	0.2893	0.00214528	19.8628
Desulfovibrio	18	13447995	rs4797774	A	G	0.212582	0.0470044	5.64315e-06	3476	0.0686	0.00584988	20.4421
Desulfovibrio	5	139410687	rs6580353	C	T	0.0770979	0.0169735	4.93857e-06	9241	0.2604	0.00222768	20.6275
Dialister	8	138295725	rs11166701	A	G	-0.0655301	0.013186	5.50746e-07	11720	0.5159	0.00210288	24.6934
Dialister	11	10967286	rs517089	A	T	0.076227	0.0170411	5.13634e-06	11988	0.169	0.00166629	20.0055
Dialister	10	23199653	rs4747450	A	C	0.0668509	0.0147685	5.83729e-06	11987	0.2664	0.00170642	20.4864
Dialister	16	9336862	rs2314294	C	T	0.0865932	0.0193719	8.07899e-06	11339	0.1183	0.00175907	19.9778
Dialister	11	92267129	rs4753063	A	G	-0.0596297	0.0130052	4.85684e-06	11989	0.4414	0.00175044	21.0194
Dialister	7	150890034	rs2435610	C	A	0.0647131	0.0143314	5.93269e-06	11984	0.2604	0.0016985	20.3861
Dialister	4	23294359	rs10938938	A	G	-0.0773514	0.0170915	7.37063e-06	11401	0.1938	0.00179331	20.4786
Dialister	14	102458052	rs10138457	C	T	-0.113054	0.0261933	7.88122e-06	10968	0.0716	0.00169561	18.6257
Dialister	15	32955095	rs11071887	C	T	0.0662403	0.0146315	5.91407e-06	11989	0.2634	0.00170664	20.4925
Dialister	3	45809449	rs764177	A	C	-0.0601454	0.0135366	9.60772e-06	11988	0.338	0.00164409	19.7385
Dialister	9	25447080	rs76680460	A	G	-0.161296	0.0364332	8.19213e-06	7176	0.0477	0.00272387	19.5944
Dialister	1	172809633	rs75416973	G	A	0.0727223	0.016451	9.46091e-06	11402	0.2256	0.00171091	19.5378
Dorea	8	127905865	rs13279148	A	G	0.0715309	0.0150878	2.25283e-06	17605	0.166	0.00127511	22.4744
Dorea	8	15768657	rs62503162	G	A	-0.0974091	0.0194379	7.46605e-07	16210	0.0875	0.00154684	25.11
Dorea	6	116078810	rs12216169	A	T	0.0881722	0.0193683	5.33123e-06	16086	0.0835	0.00128669	20.7217
Dorea	6	25078050	rs73729431	T	C	-0.13745	0.0299983	3.1674e-06	9596	0.0606	0.00218302	20.9897
Dorea	17	70733523	rs4793307	T	C	0.0574165	0.0122472	4.0069e-06	17600	0.2455	0.00124723	21.9762
Dorea	16	81803497	rs11150408	G	T	0.0488254	0.0109063	7.05777e-06	17215	0.4453	0.00116284	20.0393
Dorea	3	6826520	rs345219	G	T	-0.0497368	0.0112621	8.8006e-06	17215	0.3757	0.00113167	19.5015
Dorea	9	106815466	rs62583469	A	T	-0.0634136	0.0142227	5.77508e-06	16819	0.1988	0.00118056	19.8769
Dorea	6	74605806	rs3005511	G	A	0.0516127	0.0112852	5.28702e-06	17610	0.336	0.00118636	20.9143
Dorea	4	60992340	rs1899291	T	C	0.0697217	0.0150285	4.56686e-06	17609	0.1282	0.00122079	21.5208
Dorea	11	8729057	rs3752849	A	G	0.163846	0.036608	7.68057e-06	5322	0.0328	0.00374984	20.0242
Dorea	7	154978183	rs12537781	C	T	-0.055544	0.0125223	9.15137e-06	17608	0.2296	0.00111612	19.6724
Eggerthella	2	45453805	rs3851328	G	T	-0.107774	0.0236527	4.17589e-06	5147	0.2664	0.0040176	20.754
Eggerthella	7	38335954	rs2240838	G	A	0.0980582	0.0197653	7.36205e-07	5147	0.502	0.00475922	24.6033
Eggerthella	21	29778032	rs2223081	A	G	0.102572	0.0221108	3.88889e-06	5147	0.2922	0.00416372	21.5119
Eggerthella	1	9136139	rs112205261	C	T	-0.188618	0.0403613	3.34648e-06	5036	0.0577	0.00431788	21.8305
Eggerthella	17	17098213	rs4985746	A	G	0.110522	0.0247653	5.71461e-06	4906	0.1789	0.00404322	19.9084
Eggerthella	11	102461599	rs1784446	A	G	0.0907728	0.0198096	5.23136e-06	5147	0.4423	0.00406292	20.989
Eggerthella	20	55647869	rs76663501	T	C	0.175349	0.0378576	4.82574e-06	4814	0.0815	0.00443674	21.4448
Eggerthella	2	141337454	rs6430926	T	C	0.0879736	0.0197127	8.37122e-06	5147	0.5139	0.0038546	19.9087
Eggerthella	4	70483957	rs2877457	A	G	-0.093486	0.0210208	9.02708e-06	5083	0.8678	0.00387606	19.7709
Eggerthella	3	20807454	rs13070736	C	A	-0.121331	0.0272024	7.61915e-06	5147	0.1571	0.00385035	19.8866
Eggerthella	15	65691324	rs67490567	C	T	0.108495	0.0245457	8.94216e-06	5083	0.1978	0.00382895	19.5297
Eisenbergiella	8	50822676	rs3812426	A	G	0.106447	0.0224159	2.71687e-06	5583	0.2078	0.0040229	22.5425
Eisenbergiella	15	53375201	rs1508033	C	A	0.091546	0.0195787	3.22889e-06	5580	0.3499	0.00390284	21.8553
Eisenbergiella	11	124764527	rs12278566	A	T	-0.121065	0.0251658	1.65001e-06	5582	0.175	0.00412883	23.1344
Eisenbergiella	15	36178565	rs2683098	T	C	0.107319	0.022515	2.2375e-06	5582	0.2237	0.00405372	22.7118
Eisenbergiella	17	53367641	rs11079158	C	T	0.100627	0.022546	7.34849e-06	5582	0.2197	0.0035559	19.9128
Eisenbergiella	8	55330814	rs13258851	G	A	0.137001	0.0302124	7.74648e-06	5583	0.0855	0.00366957	20.5553
Eisenbergiella	2	19973210	rs12710729	A	C	0.0893384	0.0199069	9.8441e-06	5583	0.3708	0.00359448	20.1332
Eisenbergiella	10	109417101	rs12257723	C	A	-0.0952742	0.0211569	8.85121e-06	5582	0.339	0.00361978	20.2717
Eisenbergiella	21	21610254	rs4462860	A	G	0.0939071	0.0201104	4.16221e-06	5460	0.3439	0.00397769	21.7969
Eisenbergiella	11	24001840	rs11027642	T	C	0.129006	0.0284844	4.91871e-06	5583	0.1243	0.00366052	20.5044
Eisenbergiella	4	189060431	rs11938607	C	T	0.0978125	0.0216636	8.2182e-06	5583	0.2634	0.00363813	20.3786
Eisenbergiella	3	111419486	rs1553971	G	T	0.120965	0.0263054	5.26837e-06	5583	0.161	0.00377325	21.1383
Enterorhabdus	4	127336602	rs11098863	A	T	-0.0966008	0.0162677	3.05646e-09	7524	0.4821	0.00466477	35.2528
Enterorhabdus	10	20280612	rs7923280	T	A	0.0860019	0.0169148	5.23856e-07	7524	0.3946	0.00342407	25.8443
Enterorhabdus	2	19611953	rs114731706	G	T	0.182308	0.0382298	2.17342e-06	5956	0.0835	0.00380363	22.7333
Enterorhabdus	11	62174193	rs3017103	G	A	0.0980897	0.0208995	2.94044e-06	7524	0.1899	0.00291916	22.0222
Enterorhabdus	12	69515102	rs73331712	C	T	0.26199	0.055123	4.84923e-06	3109	0.0427	0.00721335	22.5747
Enterorhabdus	2	236439879	rs77655283	A	G	0.132988	0.0298306	5.88042e-06	7494	0.0686	0.00264506	19.8694
Enterorhabdus	6	37567189	rs9470637	T	A	-0.0755513	0.0166263	5.69624e-06	7524	0.4026	0.00273687	20.6432
Enterorhabdus	19	35863028	rs424715	C	T	0.0818743	0.0174855	4.4088e-06	7524	0.5537	0.00290555	21.9192
Enterorhabdus	8	113109756	rs10098492	C	T	0.132323	0.0293688	6.40572e-06	7361	0.0905	0.00275021	20.2946
Enterorhabdus	7	89709883	rs2051957	T	C	0.0843291	0.0189864	8.89859e-06	7524	0.2346	0.00261507	19.7221
Erysipelatoclostridium	17	10177708	rs7221249	G	A	0.0839861	0.0142741	4.30951e-09	9781	0.5467	0.00352693	34.6119
Erysipelatoclostridium	1	42333631	rs710230	C	T	0.143381	0.0281514	6.3312e-07	9016	0.0865	0.00286895	25.9352
Erysipelatoclostridium	4	25446787	rs4697572	G	A	-0.0810636	0.0163308	7.5935e-07	9779	0.2455	0.00251333	24.6347
Erysipelatoclostridium	11	121876913	rs58236560	T	G	-0.111157	0.0234426	2.1612e-06	9368	0.1372	0.00239428	22.4786
Erysipelatoclostridium	9	90586043	rs622418	G	A	-0.0668051	0.0143224	3.68156e-06	9783	0.5109	0.00221895	21.7518
Erysipelatoclostridium	5	77815056	rs17804233	C	T	-0.0662914	0.0144203	4.58605e-06	9783	0.4821	0.00215554	21.1289
Erysipelatoclostridium	2	34595533	rs1434153	A	G	-0.0684526	0.0152443	6.85295e-06	9662	0.3211	0.00208253	20.1592
Erysipelatoclostridium	5	34892042	rs340991	G	A	-0.0740482	0.0158891	3.74942e-06	9781	0.2982	0.00221555	21.714
Erysipelatoclostridium	8	38780606	rs6474512	C	A	0.067015	0.0143201	3.01546e-06	9783	0.4513	0.0022336	21.8958
Erysipelatoclostridium	13	46372065	rs9590927	A	G	-0.0646003	0.0143479	6.39042e-06	9782	0.494	0.00206806	20.2675
Erysipelatoclostridium	1	167818597	rs61806970	T	C	0.142548	0.0320688	9.0941e-06	8644	0.0646	0.00228061	19.754
Erysipelatoclostridium	19	55857777	rs45480394	G	T	-0.0687134	0.0151835	7.66155e-06	9604	0.3618	0.00212794	20.4761
Erysipelatoclostridium	11	36871523	rs2901723	A	C	0.0641339	0.0144295	8.79469e-06	9662	0.503	0.00204043	19.7508
Erysipelatoclostridium	17	71411325	rs34528142	G	C	-0.0875551	0.0195556	6.12704e-06	9604	0.171	0.00208287	20.0414
Erysipelatoclostridium	10	36394609	rs16936671	T	C	-0.0968026	0.0217883	6.04309e-06	9488	0.1362	0.00207611	19.735
Erysipelatoclostridium	6	24292185	rs3804326	G	A	0.14147	0.0336352	9.85273e-06	7028	0.0676	0.00251083	17.6855
ErysipelotrichaceaeUCG003	10	125628540	rs28568391	G	A	-0.0583911	0.0118741	6.41953e-07	14544	0.4493	0.00165993	24.1788
ErysipelotrichaceaeUCG003	8	91660344	rs11994308	T	C	0.115417	0.0242503	1.32563e-06	13558	0.0696	0.00166797	22.6488
ErysipelotrichaceaeUCG003	15	86522244	rs76502207	C	T	0.144844	0.0289929	6.41121e-07	10740	0.0905	0.00231848	24.9537
ErysipelotrichaceaeUCG003	18	46614602	rs10164067	G	T	-0.10326	0.0212405	1.13086e-06	14427	0.0746	0.00163549	23.6306
ErysipelotrichaceaeUCG003	16	4076830	rs8053479	G	A	-0.0838212	0.0186509	5.83413e-06	13813	0.1412	0.00146011	20.195
ErysipelotrichaceaeUCG003	7	33684926	rs17798136	A	G	0.158818	0.0347674	3.23598e-06	7421	0.0616	0.00280395	20.861
ErysipelotrichaceaeUCG003	18	43034126	rs59104037	G	A	-0.0951263	0.0204742	4.48256e-06	14848	0.0815	0.00145174	21.5838
ErysipelotrichaceaeUCG003	19	57828980	rs11666127	G	A	-0.0719187	0.0161371	7.90414e-06	13813	0.171	0.0014359	19.8597
ErysipelotrichaceaeUCG003	6	24220160	rs62403464	C	T	-0.0731743	0.0156516	3.43738e-06	14899	0.164	0.0014649	21.8546
ErysipelotrichaceaeUCG003	4	113256737	rs59068084	G	T	0.0564772	0.0120224	3.11742e-06	14544	0.4215	0.00151504	22.0651
ErysipelotrichaceaeUCG003	7	20554814	rs73074432	T	C	0.072154	0.0164378	9.9902e-06	14217	0.166	0.00135344	19.2652
ErysipelotrichaceaeUCG003	11	7765096	rs4758231	T	G	-0.0551754	0.0122047	6.54912e-06	14890	0.3499	0.00137072	20.4353
ErysipelotrichaceaeUCG003	16	80167277	rs74988980	A	G	-0.133141	0.0348574	8.64276e-06	5944	0.0437	0.00244845	14.5844
ErysipelotrichaceaeUCG003	2	175403951	rs75949021	C	T	-0.169667	0.0374238	3.57507e-06	6721	0.0457	0.00304887	20.548
ErysipelotrichaceaeUCG003	5	32345671	rs6875357	T	C	0.165673	0.0353831	6.69637e-06	7034	0.0467	0.00310713	21.9175
ErysipelotrichaceaeUCG003	14	47935928	rs79396538	G	C	0.0848148	0.0191146	8.63479e-06	13750	0.1034	0.00142984	19.6855
ErysipelotrichaceaeUCG003	10	873148	rs12251396	G	A	-0.0705399	0.0158766	9.51839e-06	14211	0.1938	0.00138716	19.7376
Escherichia.Shigella	7	31136897	rs2267739	C	G	0.115505	0.0237628	1.42478e-06	11853	0.0855	0.00198938	23.6231
Escherichia.Shigella	11	134774845	rs1154904	G	A	-0.0613376	0.0130644	3.03751e-06	12002	0.4642	0.00183325	22.0395
Escherichia.Shigella	21	39324484	rs73208162	G	A	-0.119296	0.024839	2.19391e-06	11073	0.0586	0.0020788	23.0623
Escherichia.Shigella	7	140678199	rs113513883	G	A	0.172283	0.038041	5.27716e-06	6280	0.0577	0.00325541	20.5042
Escherichia.Shigella	17	14173290	rs7502686	C	G	-0.136384	0.0302576	5.90386e-06	9990	0.0626	0.00202958	20.3127
Escherichia.Shigella	2	236515155	rs57024273	C	T	0.0626172	0.0139919	9.70464e-06	11853	0.3181	0.00168684	20.0246
Escherichia.Shigella	13	23253392	rs113127095	G	A	0.151009	0.0323434	3.33349e-06	8433	0.0517	0.00257829	21.7938
Escherichia.Shigella	10	69394914	rs117092367	T	A	0.117362	0.0264533	9.65021e-06	10304	0.0885	0.0019066	19.6793
Escherichia.Shigella	16	3750623	rs112767262	C	T	0.0732963	0.0163589	8.20636e-06	11771	0.1958	0.00170257	20.0717
Escherichia.Shigella	3	3173016	rs11706043	A	T	0.075657	0.0164155	5.87272e-06	12001	0.1571	0.00176687	21.2381
Escherichia.Shigella	9	136179347	rs592299	C	T	-0.0592004	0.0129486	4.76927e-06	11995	0.4682	0.00173958	20.8992
Escherichia.Shigella	7	128054100	rs4731451	A	G	-0.0609885	0.0135157	7.4731e-06	12001	0.3718	0.00169381	20.3585
Escherichia.Shigella	16	77711641	rs35555519	G	C	0.101976	0.0222883	4.92332e-06	12002	0.1143	0.00174113	20.93
Escherichia.Shigella	5	79863544	rs118526	A	C	-0.0594401	0.013598	7.99566e-06	11853	0.3926	0.00160946	19.1045
Escherichia.Shigella	1	48961903	rs2798105	G	A	-0.100851	0.0222045	8.24501e-06	11296	0.1183	0.00182289	20.6253
Eubacteriumbrachygroup	10	94185213	rs112617308	C	T	-0.170873	0.0362844	2.38033e-06	4001	0.0795	0.00551239	22.1662
Eubacteriumbrachygroup	22	26922534	rs9613196	A	T	-0.238718	0.0528561	4.98786e-06	3004	0.0765	0.00674439	20.3841
Eubacteriumbrachygroup	5	17460096	rs62348779	C	T	-0.201481	0.043286	3.78122e-06	3827	0.0815	0.00562938	21.6543
Eubacteriumbrachygroup	10	22892667	rs2913110	T	C	0.105143	0.022942	4.55806e-06	4001	0.3777	0.00522224	20.9934
Eubacteriumbrachygroup	4	184628931	rs4862235	A	G	0.104806	0.0225751	3.73143e-06	4000	0.4443	0.00535945	21.5425
Eubacteriumbrachygroup	2	218237281	rs12151423	G	A	0.101329	0.0227324	9.2705e-06	3854	0.4791	0.00512893	19.8585
Eubacteriumbrachygroup	4	6856564	rs73199919	C	T	-0.236717	0.0531335	8.15524e-06	3008	0.0567	0.00655522	19.835
Eubacteriumbrachygroup	11	80236833	rs6591893	A	G	0.108225	0.0240319	7.34344e-06	3999	0.3479	0.00504586	20.2706
Eubacteriumbrachygroup	22	48190598	rs720439	G	A	-0.111927	0.0251252	7.02827e-06	4001	0.2515	0.00493551	19.835
Eubacteriumbrachygroup	4	144665178	rs13139592	C	T	-0.145997	0.0327192	7.96753e-06	3842	0.1223	0.00515558	19.9
Eubacteriumbrachygroup	14	23060552	rs1384962	G	A	0.120888	0.0266264	6.99292e-06	4001	0.2107	0.00512557	20.6028
Eubacteriumcoprostanoligenesgroup	7	31085162	rs17159861	T	C	0.0962228	0.0168388	1.03787e-08	17380	0.1332	0.00187528	32.6499
Eubacteriumcoprostanoligenesgroup	7	16380806	rs9648214	C	T	-0.0828719	0.016431	2.5203e-07	17379	0.1183	0.0014616	25.4354
Eubacteriumcoprostanoligenesgroup	1	200638489	rs115325767	C	G	0.0783322	0.0174719	2.62197e-06	16555	0.0934	0.00121268	20.0978
Eubacteriumcoprostanoligenesgroup	15	36911598	rs12906958	T	C	-0.0533159	0.0115935	4.34803e-06	17380	0.3022	0.00121537	21.1464
Eubacteriumcoprostanoligenesgroup	15	86440997	rs4076415	G	T	0.0515152	0.0110294	1.98974e-06	16960	0.4006	0.00128464	21.8129
Eubacteriumcoprostanoligenesgroup	3	127139574	rs6762473	A	C	0.0521584	0.0112353	4.26113e-06	17377	0.3569	0.00123871	21.5493
Eubacteriumcoprostanoligenesgroup	10	2215931	rs10444197	G	A	-0.0505823	0.0113455	5.98464e-06	17380	0.3678	0.00114236	19.8746
Eubacteriumcoprostanoligenesgroup	10	84506096	rs2644213	A	G	0.0538845	0.0121245	9.85638e-06	17380	0.2366	0.00113517	19.7494
Eubacteriumcoprostanoligenesgroup	3	113794507	rs11720857	T	C	0.0630776	0.0144485	9.26255e-06	16960	0.1769	0.00112251	19.057
Eubacteriumcoprostanoligenesgroup	7	73306506	rs4717831	T	A	0.0786783	0.0174038	9.17719e-06	16854	0.1193	0.00121113	20.4348
Eubacteriumcoprostanoligenesgroup	15	97869293	rs62024432	T	C	-0.0769698	0.0172101	7.50207e-06	17271	0.1252	0.00115678	19.9996
Eubacteriumcoprostanoligenesgroup	3	81595477	rs76898927	A	G	0.123055	0.0266375	4.78979e-06	12197	0.0477	0.00174663	21.3374
Eubacteriumcoprostanoligenesgroup	7	33603146	rs1020520	G	T	-0.0590705	0.0132929	8.88975e-06	17371	0.2038	0.00113549	19.7448
Eubacteriumcoprostanoligenesgroup	12	32713919	rs11052069	C	T	0.0477832	0.0107833	9.37949e-06	17380	0.4344	0.00112851	19.6333
Eubacteriumcoprostanoligenesgroup	2	50797401	rs79895140	C	T	-0.0641017	0.0141153	8.61816e-06	16139	0.2167	0.00127623	20.6208
Eubacteriumeligensgroup	16	81820486	rs4583233	C	A	0.0670205	0.0128122	2.83852e-07	14327	0.334	0.00190627	27.3595
Eubacteriumeligensgroup	10	83092007	rs265534	G	T	-0.0563756	0.0120127	2.26758e-06	14776	0.4553	0.00148832	22.0212
Eubacteriumeligensgroup	2	115197171	rs72839198	G	C	0.155659	0.0375612	3.13914e-06	4926	0.0557	0.00347427	17.1669
Eubacteriumeligensgroup	14	39301409	rs74606150	G	C	-0.196454	0.042565	4.24506e-06	5381	0.0457	0.00394309	21.2938
Eubacteriumeligensgroup	6	70956815	rs6923695	G	T	0.103268	0.0229525	4.87406e-06	12891	0.0567	0.00156784	20.2396
Eubacteriumeligensgroup	2	110260993	rs56080211	T	C	0.123093	0.0282743	9.1429e-06	10699	0.0557	0.00176835	18.9496
Eubacteriumeligensgroup	14	77619186	rs158115	C	G	0.0915271	0.0190611	9.74185e-06	14678	0.0924	0.00156839	23.0539
Eubacteriumeligensgroup	13	107563458	rs2200429	G	A	-0.0888825	0.0198479	5.29721e-06	14761	0.0736	0.00135674	20.0514
Eubacteriumeligensgroup	11	31098691	rs182318	A	G	-0.0824941	0.0195615	8.39837e-06	14777	0.0775	0.00120208	17.7821
Eubacteriumeligensgroup	7	51365152	rs12719051	G	A	0.0916626	0.0208183	7.11766e-06	12799	0.1004	0.00151237	19.3831
Eubacteriumfissicatenagroup	2	71145246	rs3771393	T	C	0.130842	0.0266671	7.37909e-07	3792	0.2843	0.00630853	24.0611
Eubacteriumfissicatenagroup	8	5433699	rs2733072	A	G	0.109644	0.0228306	1.49089e-06	3833	0.4652	0.00598126	23.0521
Eubacteriumfissicatenagroup	11	115165111	rs7104872	A	G	0.138612	0.0291906	2.7315e-06	3829	0.1779	0.00585437	22.5366
Eubacteriumfissicatenagroup	7	73043561	rs151257695	G	A	0.20951	0.0454847	3.09681e-06	3587	0.0805	0.0058801	21.2049
Eubacteriumfissicatenagroup	18	45753272	rs11876297	C	T	0.131469	0.0281712	2.66556e-06	3396	0.2157	0.00637228	21.7662
Eubacteriumfissicatenagroup	6	39940437	rs6934739	G	A	0.111463	0.0252788	9.75326e-06	3831	0.2952	0.00504941	19.4323
Eubacteriumfissicatenagroup	14	89484373	rs10147907	G	T	0.172263	0.039601	8.27246e-06	3833	0.0686	0.0049124	18.9123
Eubacteriumfissicatenagroup	3	39604954	rs1768152	C	T	0.139489	0.0316186	8.70054e-06	3590	0.1372	0.005392	19.4514
Eubacteriumfissicatenagroup	10	96758467	rs11818408	A	G	0.10585	0.0237114	8.20015e-06	3590	0.4771	0.00552041	19.9172
Eubacteriumhalliigroup	4	111885431	rs13116360	C	T	0.154124	0.0297185	2.94487e-07	10323	0.0626	0.00259868	26.8908
Eubacteriumhalliigroup	3	110283389	rs949971	G	T	-0.0540164	0.0116101	3.29002e-06	16566	0.3837	0.00130496	21.6436
Eubacteriumhalliigroup	1	34308917	rs10798999	T	C	0.0601661	0.0126752	2.60558e-06	16561	0.2157	0.00135867	22.5288
Eubacteriumhalliigroup	7	148856720	rs60254196	G	A	-0.0522832	0.0111865	2.69672e-06	16238	0.5408	0.00134344	21.8415
Eubacteriumhalliigroup	7	100635375	rs10808115	C	A	-0.0504747	0.0109922	4.42448e-06	16566	0.4781	0.00127117	21.0825
Eubacteriumhalliigroup	15	62014160	rs74018587	T	C	0.208943	0.043822	3.70257e-06	3039	0.0368	0.00742512	22.7188
Eubacteriumhalliigroup	3	23663416	rs6550770	C	T	-0.198087	0.0443545	4.823e-06	4279	0.0517	0.00463956	19.9359
Eubacteriumhalliigroup	11	58040621	rs10501370	T	C	-0.115589	0.0252489	5.41918e-06	13824	0.0527	0.00151376	20.9549
Eubacteriumhalliigroup	19	49214274	rs281379	G	A	-0.0499523	0.0112153	9.32796e-06	16130	0.4602	0.00122835	19.8352
Eubacteriumhalliigroup	11	123789877	rs78056098	T	G	-0.0507411	0.0113758	8.28818e-06	16568	0.3608	0.0011994	19.8931
Eubacteriumhalliigroup	3	195238086	rs138531890	G	A	0.153138	0.0349456	5.4306e-06	7710	0.0537	0.00248455	19.1986
Eubacteriumhalliigroup	3	64664456	rs28584818	G	A	0.126115	0.0268627	4.43235e-06	11095	0.0686	0.00198265	22.0372
Eubacteriumhalliigroup	11	11771637	rs117748144	C	T	-0.126582	0.028712	7.86002e-06	10861	0.0427	0.00178637	19.4329
Eubacteriumhalliigroup	1	104524676	rs17474256	A	G	0.0810805	0.0184573	9.45445e-06	16460	0.1233	0.001171	19.2949
Eubacteriumhalliigroup	18	48384463	rs630939	T	C	-0.0508914	0.0114352	9.15759e-06	16238	0.3996	0.00121826	19.8037
Eubacteriumhalliigroup	4	183709536	rs17074066	C	T	-0.0813986	0.0189272	9.34905e-06	15804	0.0915	0.00116892	18.4929
Eubacteriumnodatumgroup	14	52185888	rs34297067	G	A	-0.186907	0.0341475	6.59784e-08	3271	0.1392	0.00907593	29.941
Eubacteriumnodatumgroup	9	28245518	rs113893692	T	C	-0.185107	0.0403573	5.75702e-06	3195	0.0984	0.00654155	21.0247
Eubacteriumnodatumgroup	9	96597985	rs77910827	T	C	0.201788	0.0413568	9.05381e-07	3271	0.1034	0.00722551	23.7921
Eubacteriumnodatumgroup	10	9659749	rs61841040	T	G	0.160621	0.0341609	3.56141e-06	3295	0.166	0.00666479	22.0944
Eubacteriumnodatumgroup	1	34529736	rs9425984	C	T	-0.130234	0.0292347	7.20681e-06	3294	0.2386	0.00598852	19.833
Eubacteriumnodatumgroup	7	64894137	rs10263623	T	C	0.193496	0.0439023	8.90706e-06	3080	0.1044	0.0062674	19.4127
Eubacteriumnodatumgroup	10	61322015	rs11006576	G	A	-0.110167	0.024593	7.98664e-06	3295	0.5129	0.00605327	20.0548
Eubacteriumnodatumgroup	1	171060821	rs7880204	C	T	-0.125454	0.0275303	6.83884e-06	3294	0.2475	0.00626459	20.753
Eubacteriumnodatumgroup	4	94712747	rs6818880	G	A	-0.110081	0.0245964	7.8254e-06	3291	0.4553	0.00604942	20.0176
Eubacteriumnodatumgroup	7	135052348	rs10458299	C	T	-0.187753	0.041969	8.36714e-06	3271	0.0805	0.00608115	20.0009
Eubacteriumnodatumgroup	8	4954912	rs7827125	T	C	0.1223	0.0271331	7.17355e-06	3294	0.2823	0.00612996	20.3043
Eubacteriumoxidoreducensgroup	12	94515340	rs12423772	T	G	0.14098	0.0295029	2.62925e-06	5321	0.1501	0.00427298	22.8255
Eubacteriumoxidoreducensgroup	4	37526679	rs2973294	T	G	0.0923559	0.0195439	2.38836e-06	5378	0.4205	0.00413511	22.3227
Eubacteriumoxidoreducensgroup	16	86480355	rs34561138	A	G	0.216145	0.045992	2.51163e-06	4186	0.0586	0.0052486	22.076
Eubacteriumoxidoreducensgroup	5	106882394	rs440215	T	C	0.0932766	0.0195294	1.65407e-06	5377	0.4622	0.00422464	22.8038
Eubacteriumoxidoreducensgroup	4	187905399	rs1425962	C	G	0.0906104	0.0200612	7.32284e-06	5321	0.3429	0.00381932	20.3928
Eubacteriumoxidoreducensgroup	1	195064019	rs12129908	A	C	0.0893273	0.0198333	5.79516e-06	5377	0.4473	0.0037584	20.2776
Eubacteriumrectalegroup	15	93006765	rs35398954	G	A	-0.0901402	0.0174602	5.39945e-07	16621	0.1213	0.00160098	26.6494
Eubacteriumrectalegroup	12	20066025	rs117151453	C	G	-0.113141	0.0243541	1.84432e-06	13908	0.0507	0.00154936	21.5789
Eubacteriumrectalegroup	18	37703874	rs16960159	G	C	-0.156596	0.0336234	4.10132e-06	8334	0.0477	0.00259595	21.6857
Eubacteriumrectalegroup	2	125553155	rs314726	C	T	0.0528824	0.0109486	1.37967e-06	16966	0.4573	0.00137318	23.3266
Eubacteriumrectalegroup	1	234530370	rs10797540	G	A	0.0503179	0.0108389	3.53384e-06	17350	0.4344	0.0012406	21.5487
Eubacteriumrectalegroup	7	121281238	rs10248854	A	C	-0.0527827	0.0113464	4.20676e-06	17348	0.3598	0.00124589	21.6382
Eubacteriumrectalegroup	1	170900221	rs3980709	T	A	-0.0622701	0.0140572	6.85524e-06	17340	0.161	0.00113038	19.6207
Eubacteriumrectalegroup	11	8129537	rs2884897	G	A	-0.129364	0.0289021	6.44426e-06	10813	0.0527	0.00184934	20.0303
Eubacteriumrectalegroup	11	98523638	rs10892089	G	C	-0.0635522	0.0140072	6.21821e-06	17351	0.1968	0.001185	20.5829
Eubacteriumrectalegroup	1	116082909	rs143694765	C	T	0.0870025	0.019779	9.75369e-06	15124	0.0944	0.00127772	19.3464
Eubacteriumrectalegroup	9	129425745	rs59427698	G	A	-0.0576035	0.0130853	5.36906e-06	16613	0.2028	0.00116513	19.3765
Eubacteriumrectalegroup	9	92013419	rs62547233	G	A	0.0536319	0.0120201	9.8982e-06	17347	0.3072	0.00114633	19.9059
Eubacteriumruminantiumgroup	5	121182996	rs2116427	G	A	0.0911461	0.0182353	4.67364e-07	7739	0.2565	0.00321784	24.9768
Eubacteriumruminantiumgroup	22	25303055	rs139749	T	C	-0.0845439	0.0171791	8.58845e-07	7314	0.3419	0.00330046	24.2129
Eubacteriumruminantiumgroup	10	129037453	rs72836424	T	C	-0.139825	0.030069	2.62125e-06	7314	0.0954	0.00294777	21.6178
Eubacteriumruminantiumgroup	9	130980937	rs2229917	G	A	0.153538	0.0323922	2.15894e-06	7050	0.0666	0.00317672	22.4609
Eubacteriumruminantiumgroup	14	52219066	rs10131724	C	A	-0.199832	0.0414577	2.38663e-06	5071	0.0636	0.00456081	23.2247
Eubacteriumruminantiumgroup	5	33897589	rs16891896	A	G	-0.174787	0.0390573	2.3812e-06	4753	0.0586	0.00419586	20.0185
Eubacteriumruminantiumgroup	8	138626268	rs7000472	G	A	-0.0762282	0.016523	4.06848e-06	7739	0.3618	0.00274268	21.2785
Eubacteriumruminantiumgroup	2	201610645	rs13025464	C	T	-0.0737077	0.0163786	6.96842e-06	7738	0.3827	0.00261042	20.247
Eubacteriumruminantiumgroup	2	71247578	rs2418654	T	C	-0.0748879	0.0165852	6.17247e-06	7314	0.4781	0.00277984	20.3829
Eubacteriumruminantiumgroup	1	197978281	rs6676699	T	G	-0.0888124	0.0196447	6.37979e-06	7708	0.2217	0.00264462	20.4335
Eubacteriumruminantiumgroup	12	63306003	rs73139629	C	A	-0.115098	0.0247909	5.36199e-06	7314	0.1322	0.00293843	21.5491
Eubacteriumruminantiumgroup	22	48749548	rs112375806	A	T	0.143141	0.0293757	5.82166e-06	7123	0.1074	0.00332233	23.7372
Eubacteriumruminantiumgroup	9	2539358	rs606117	G	A	0.0833243	0.018056	4.81639e-06	7263	0.332	0.00292357	21.2903
Eubacteriumruminantiumgroup	6	130030114	rs57340348	C	T	-0.0979429	0.0212166	4.93278e-06	7314	0.2147	0.0029052	21.3047
Eubacteriumruminantiumgroup	1	3044181	rs2817174	T	C	-0.0734306	0.0163687	7.8696e-06	7710	0.4294	0.00260339	20.1193
Eubacteriumruminantiumgroup	1	88523399	rs10923018	A	G	0.0726438	0.0160924	6.79541e-06	7739	0.4722	0.0026262	20.3724
Eubacteriumruminantiumgroup	15	61289622	rs11637981	T	G	-0.073258	0.0160888	5.43671e-06	7718	0.4841	0.00267913	20.7277
Eubacteriumruminantiumgroup	12	30360954	rs17519472	T	C	0.107804	0.0233984	4.70356e-06	7710	0.1541	0.00274569	21.222
Eubacteriumruminantiumgroup	6	11953633	rs209813	A	G	-0.103488	0.0236391	9.23146e-06	7264	0.166	0.00263148	19.1602
Eubacteriumventriosumgroup	20	2308307	rs6048195	T	A	-0.0603594	0.011658	2.50324e-07	14839	0.4791	0.00180324	26.803
Eubacteriumventriosumgroup	20	50140919	rs73615400	C	T	-0.0956303	0.0193428	9.53613e-07	15146	0.0905	0.00161122	24.4398
Eubacteriumventriosumgroup	3	190223732	rs57199565	C	T	0.0783394	0.0160257	7.97037e-07	14913	0.2406	0.0015998	23.8929
Eubacteriumventriosumgroup	13	98785900	rs11617697	G	A	-0.143349	0.0286241	7.21757e-07	11497	0.0477	0.00217667	25.0754
Eubacteriumventriosumgroup	8	114445055	rs16884680	T	G	-0.0906428	0.0191909	1.73969e-06	15289	0.1074	0.00145701	22.3059
Eubacteriumventriosumgroup	18	22460785	rs12964517	A	G	0.0587198	0.0123453	2.07499e-06	15289	0.3161	0.00147755	22.6207
Eubacteriumventriosumgroup	12	52423996	rs876734	T	C	-0.0618696	0.0132532	2.88908e-06	14913	0.2893	0.00145919	21.7898
Eubacteriumventriosumgroup	14	44975510	rs3809430	C	T	-0.0548171	0.0118426	3.55317e-06	15287	0.3479	0.00139962	21.4232
Eubacteriumventriosumgroup	16	60348381	rs72783037	A	C	0.0658926	0.0143747	6.54762e-06	15286	0.1869	0.00137273	21.0097
Eubacteriumventriosumgroup	4	126371814	rs73849225	C	T	0.0975711	0.0224388	5.20909e-06	14573	0.0795	0.00129578	18.9053
Eubacteriumventriosumgroup	13	51938576	rs9316536	G	T	-0.0817111	0.0183121	7.83519e-06	15289	0.1362	0.00130059	19.9081
Eubacteriumventriosumgroup	14	51960625	rs35179274	T	C	-0.0627263	0.013786	5.75792e-06	15287	0.2435	0.00135243	20.6999
Eubacteriumventriosumgroup	1	147291928	rs78250280	A	G	0.0749762	0.0164404	3.35791e-06	14835	0.1491	0.00139999	20.7951
Eubacteriumventriosumgroup	1	109398264	rs66746423	T	C	0.0751501	0.0164978	6.11142e-06	14578	0.1561	0.00142131	20.7465
Eubacteriumventriosumgroup	2	203661779	rs6704822	G	A	0.0739179	0.0166705	6.6223e-06	15289	0.1163	0.0012843	19.6583
Eubacteriumventriosumgroup	3	107736434	rs13082419	T	C	-0.0715522	0.016137	9.55987e-06	14501	0.17	0.00135399	19.6581
Eubacteriumventriosumgroup	3	171895485	rs66830358	A	T	0.0528752	0.0117972	6.86917e-06	14913	0.4175	0.00134522	20.0857
Eubacteriumxylanophilumgroup	20	57995506	rs17830032	A	G	-0.160597	0.0310515	2.38893e-07	9527	0.0537	0.00279988	26.7437
Eubacteriumxylanophilumgroup	7	43566344	rs13239072	A	G	0.0687427	0.0142728	1.81783e-06	13307	0.2753	0.00174019	23.1936
Eubacteriumxylanophilumgroup	17	66689958	rs79582700	G	C	-0.0951677	0.0199969	2.40981e-06	13256	0.1074	0.00170569	22.6458
Eubacteriumxylanophilumgroup	19	8255478	rs12980122	G	C	-0.108274	0.0238257	5.01935e-06	12039	0.0845	0.00171245	20.6481
Eubacteriumxylanophilumgroup	16	84790559	rs2012708	G	A	0.0573202	0.0126905	6.5254e-06	13306	0.3638	0.0015309	20.3983
Eubacteriumxylanophilumgroup	11	131009660	rs2213117	G	T	0.0877797	0.0189012	4.21329e-06	12878	0.161	0.00167199	21.5646
Eubacteriumxylanophilumgroup	14	73181783	rs10140184	C	A	0.0576795	0.012599	4.95862e-06	12930	0.4125	0.00161834	20.9558
Eubacteriumxylanophilumgroup	1	22627266	rs10917203	C	A	0.0612633	0.0130917	3.15155e-06	12930	0.335	0.00169074	21.8949
Eubacteriumxylanophilumgroup	16	73696771	rs112176119	T	C	-0.113455	0.0245762	3.32766e-06	12199	0.0646	0.00174397	21.3084
Eubacteriumxylanophilumgroup	9	130498120	rs1999224	T	G	-0.0949051	0.0203503	3.75492e-06	13309	0.0885	0.00163149	21.7457
Eubacteriumxylanophilumgroup	4	87891938	rs75586835	G	A	-0.114498	0.0263455	9.38708e-06	12550	0.0666	0.00150274	18.8847
Eubacteriumxylanophilumgroup	1	246780557	rs4654122	G	C	0.0553508	0.0123588	7.19609e-06	13309	0.4394	0.00150486	20.0554
Faecalibacterium	12	83502773	rs12320842	G	C	0.094833	0.0163962	7.56951e-09	17638	0.1322	0.00189304	33.4489
Faecalibacterium	6	131587157	rs6910935	G	A	0.134864	0.0277032	1.37848e-06	12640	0.0537	0.00187142	23.6954
Faecalibacterium	14	64044097	rs1271565	T	C	-0.0576251	0.0119649	1.30169e-06	17638	0.2724	0.00131336	23.1929
Faecalibacterium	16	6099863	rs75499067	T	C	0.227585	0.0465522	1.76448e-06	4526	0.0636	0.00525295	23.8899
Faecalibacterium	13	53567017	rs9536330	C	T	-0.048317	0.010797	5.33258e-06	18082	0.4085	0.00110628	20.0237
Faecalibacterium	15	47404021	rs28376661	G	C	0.0504817	0.0109368	3.66454e-06	18087	0.3738	0.00117655	21.303
Faecalibacterium	1	245267339	rs10927394	T	G	-0.232262	0.0512364	7.01885e-06	3495	0.0268	0.00584529	20.5376
Faecalibacterium	2	37125235	rs114946999	T	C	-0.0861565	0.01896	5.69574e-06	15673	0.0984	0.00131575	20.6463
Faecalibacterium	1	111036827	rs79656633	C	T	0.145631	0.0323019	8.13557e-06	9080	0.1054	0.00223354	20.3215
Faecalibacterium	10	128614990	rs61875484	G	C	0.0817953	0.018369	9.18015e-06	16718	0.0905	0.00118464	19.8259
Faecalibacterium	1	14201546	rs12753492	C	A	0.0641305	0.0149933	8.80273e-06	17525	0.1491	0.00104285	18.2929
Faecalibacterium	21	39027901	rs2835874	C	T	-0.0866356	0.0196496	7.54405e-06	17567	0.0696	0.00110537	19.4374
Faecalibacterium	8	38593645	rs11776390	C	T	-0.078354	0.017183	6.39675e-06	16718	0.0895	0.00124222	20.7907
FamilyXIIIAD3011group	3	3556826	rs9852893	G	C	0.0657834	0.0129056	3.87539e-07	14184	0.2565	0.00182844	25.9785
FamilyXIIIAD3011group	20	4618639	rs62200412	T	C	-0.0800851	0.0163834	5.80219e-07	13661	0.171	0.00174603	23.8908
FamilyXIIIAD3011group	1	240694163	rs16840310	G	A	-0.0608052	0.0122149	6.75113e-07	14201	0.3718	0.00174191	24.7765
FamilyXIIIAD3011group	1	192019835	rs72730932	A	C	-0.0899559	0.0177107	6.88766e-07	13102	0.164	0.00196516	25.7943
FamilyXIIIAD3011group	15	58683697	rs16940167	T	C	0.0732552	0.0159898	3.90837e-06	14201	0.169	0.00147581	20.986
FamilyXIIIAD3011group	7	28603985	rs17156849	A	G	-0.112891	0.0245292	4.19171e-06	13352	0.0626	0.00158385	21.178
FamilyXIIIAD3011group	16	16006242	rs62029761	G	A	0.128753	0.0276002	3.89083e-06	9655	0.0676	0.00224885	21.757
FamilyXIIIAD3011group	4	38917830	rs11736617	A	G	-0.0759493	0.0172101	9.02048e-06	13778	0.1203	0.00141151	19.4724
FamilyXIIIAD3011group	12	18127597	rs12812672	C	T	-0.096065	0.020828	2.55807e-06	13565	0.0736	0.00156579	21.2701
FamilyXIIIAD3011group	6	32695336	rs9276029	G	A	-0.0811384	0.0185669	8.92766e-06	13566	0.168	0.00140577	19.0947
FamilyXIIIAD3011group	15	40047706	rs12911842	T	A	-0.0811976	0.0183335	6.90824e-06	14125	0.1243	0.00138676	19.6125
FamilyXIIIAD3011group	5	14159925	rs149302	C	T	-0.0645635	0.0143225	7.4818e-06	14192	0.2127	0.00142979	20.3178
FamilyXIIIAD3011group	3	29811865	rs9837139	G	A	0.10752	0.0240482	8.70808e-06	13527	0.0815	0.00147562	19.9872
FamilyXIIIAD3011group	9	136678954	rs739451	T	C	0.0649589	0.0147534	7.8781e-06	14197	0.1759	0.00136365	19.3834
FamilyXIIIAD3011group	2	74195551	rs11126423	T	C	0.0904399	0.0196301	5.91249e-06	13735	0.1133	0.00154303	21.2232
FamilyXIIIUCG001	3	188224096	rs1426266	C	T	-0.0665521	0.0137151	1.24935e-06	12751	0.2962	0.00184324	23.5429
FamilyXIIIUCG001	1	85228325	rs12049454	C	T	-0.0647298	0.0134065	1.17378e-06	12748	0.3012	0.00182532	23.3081
FamilyXIIIUCG001	1	183503664	rs3842897	A	G	-0.112639	0.0242751	5.19705e-06	12407	0.0646	0.00173236	21.5272
FamilyXIIIUCG001	15	25151194	rs116979587	A	T	-0.121679	0.0260821	3.04638e-06	11989	0.0706	0.00181207	21.7608
FamilyXIIIUCG001	6	76598635	rs62414802	T	C	-0.0611904	0.013457	4.29181e-06	12750	0.2982	0.00161904	20.673
FamilyXIIIUCG001	21	45153079	rs2276529	G	C	-0.0759406	0.0165099	5.35677e-06	12748	0.1859	0.0016569	21.1539
FamilyXIIIUCG001	17	33761027	rs112362903	G	A	-0.149047	0.0333271	7.8777e-06	8579	0.0427	0.00232596	19.9963
FamilyXIIIUCG001	17	78223817	rs8076666	G	A	0.088655	0.0198094	8.0183e-06	12265	0.1362	0.00163037	20.0259
FamilyXIIIUCG001	11	94681786	rs7119679	A	G	-0.0809085	0.0174782	3.52494e-06	12445	0.1501	0.00171891	21.4252
FamilyXIIIUCG001	3	45479090	rs76463770	G	A	0.19313	0.0419866	3.77476e-06	5651	0.0517	0.00373017	21.1506
Flavonifractor	1	77887835	rs12030302	G	A	-0.0692276	0.0137467	5.6084e-07	10805	0.4911	0.00234163	25.356
Flavonifractor	10	32381186	rs806808	C	T	0.0667272	0.0136557	1.17972e-06	10801	0.4761	0.00220573	23.8723
Flavonifractor	11	44849689	rs34066017	G	A	0.0764294	0.0159789	1.52086e-06	10705	0.2455	0.00213261	22.8741
Flavonifractor	1	237351354	rs11811696	C	T	-0.116063	0.0241012	2.07346e-06	10221	0.1103	0.00226377	23.1859
Flavonifractor	16	6696929	rs11642826	C	G	0.14686	0.0325191	6.64895e-06	8151	0.0636	0.00249595	20.3904
Flavonifractor	5	168218403	rs114873521	T	C	-0.130067	0.0294087	7.12522e-06	9156	0.0765	0.00213181	19.5563
Flavonifractor	2	50201547	rs6761463	C	G	-0.083392	0.0184596	8.10902e-06	10805	0.165	0.00188521	20.4043
Flavonifractor	1	102287083	rs12038887	G	C	0.0942719	0.0211646	9.37203e-06	10583	0.1093	0.00187121	19.8364
Fusicatenibacter	1	24927625	rs4378146	C	A	-0.0616691	0.0125259	7.20451e-07	17384	0.2416	0.0013924	24.2364
Fusicatenibacter	5	29595000	rs62353480	G	A	-0.0701397	0.0145589	1.56768e-06	16119	0.171	0.00143783	23.2069
Fusicatenibacter	3	64252803	rs704418	C	T	0.0739124	0.0151073	7.77428e-07	16626	0.1859	0.00143764	23.9337
Fusicatenibacter	8	15360718	rs2132128	A	G	-0.0771914	0.0160344	1.07686e-06	17370	0.165	0.00133245	23.1729
Fusicatenibacter	18	10370596	rs206581	G	A	-0.0568339	0.0127894	8.95756e-06	17384	0.2087	0.00113467	19.7453
Fusicatenibacter	2	226649570	rs62187631	C	T	-0.0710571	0.015924	4.54526e-06	16522	0.1402	0.00120372	19.9094
Fusicatenibacter	10	112177119	rs2025938	A	G	-0.0967298	0.0205426	2.98832e-06	15626	0.0765	0.00141693	22.1695
Fusicatenibacter	10	120447429	rs3303	C	T	-0.0953657	0.020407	3.93891e-06	16877	0.0765	0.00129232	21.8361
Fusicatenibacter	9	130371107	rs2039204	A	T	-0.0497415	0.0107941	3.94178e-06	17383	0.4314	0.00122013	21.233
Fusicatenibacter	15	88353215	rs8028026	G	A	-0.0792146	0.0180505	8.0633e-06	16522	0.0915	0.0011643	19.2566
Fusicatenibacter	17	70721782	rs1864685	C	A	-0.0494799	0.0108105	4.96161e-06	17374	0.4652	0.00120433	20.9468
Fusicatenibacter	2	5532793	rs792108	C	T	-0.0508345	0.0113843	8.49535e-06	16978	0.3539	0.00117302	19.9366
Fusicatenibacter	7	148856720	rs60254196	G	A	-0.0492427	0.0109365	5.46739e-06	16978	0.5408	0.00119268	20.2711
Fusicatenibacter	17	70697344	rs9905659	A	G	-0.061617	0.0136576	7.30993e-06	17384	0.1879	0.00116949	20.3518
Fusicatenibacter	16	73821805	rs8063430	C	T	-0.104026	0.022217	4.9289e-06	15552	0.0596	0.00140773	21.9211
Fusicatenibacter	20	25257001	rs6515626	A	G	0.141575	0.0313559	7.28654e-06	7796	0.0616	0.00260813	20.3809
Fusicatenibacter	21	42681392	rs10439674	G	A	-0.0572129	0.0130007	7.68485e-06	17381	0.2018	0.00111301	19.3645
Fusicatenibacter	20	55937366	rs167879	T	C	-0.0659543	0.0148763	5.86893e-06	16542	0.167	0.00118685	19.6538
Fusicatenibacter	12	58658311	rs73103914	G	A	-0.0597324	0.0134458	8.29563e-06	17384	0.1779	0.00113398	19.7333
Gordonibacter	3	187450354	rs76287110	T	A	-0.242965	0.0466177	1.67486e-07	3483	0.0706	0.00773851	27.1479
Gordonibacter	12	29024534	rs7294633	T	C	0.12867	0.0249946	3.43763e-07	3723	0.3509	0.00706786	26.4867
Gordonibacter	17	10148653	rs7220558	T	A	0.116884	0.0234834	6.70634e-07	3723	0.4324	0.00661024	24.7604
Gordonibacter	7	47144505	rs71545975	G	A	-0.153972	0.0338918	7.03944e-06	3556	0.173	0.00577059	20.6277
Gordonibacter	4	8142607	rs35042269	A	C	-0.180293	0.0403296	8.10852e-06	3595	0.1889	0.00552842	19.974
Gordonibacter	4	136768501	rs72714787	A	C	0.181405	0.0377102	1.42889e-06	3723	0.1044	0.00617727	23.1285
Gordonibacter	7	136937189	rs322296	A	G	0.17869	0.037722	4.02422e-06	3595	0.1193	0.0062031	22.4268
Gordonibacter	1	83136096	rs72939513	G	A	-0.21399	0.0490592	7.98199e-06	3435	0.0537	0.00550832	19.0148
Gordonibacter	1	210628449	rs3765837	G	T	-0.190729	0.0433608	7.16906e-06	3556	0.0785	0.0054115	19.3371
Gordonibacter	2	30158494	rs13412653	C	A	0.107597	0.0239228	8.61141e-06	3723	0.3539	0.00540424	20.2184
Gordonibacter	7	129433205	rs117347059	C	G	-0.128261	0.0285123	9.16713e-06	3684	0.2068	0.00546295	20.2251
Gordonibacter	17	52957210	rs16955299	A	G	-0.196423	0.0433538	6.37019e-06	3572	0.0835	0.00571387	20.5157
Gordonibacter	9	88787144	rs4596722	G	A	0.102908	0.0231571	9.0568e-06	3723	0.4761	0.00527645	19.7378
Gordonibacter	7	18970607	rs768830	A	G	0.149852	0.0333315	7.75583e-06	3723	0.1292	0.00539976	20.2016
Gordonibacter	12	131024079	rs61934597	T	C	-0.172495	0.0388567	8.36672e-06	3684	0.0755	0.00532087	19.6962
Haemophilus	6	129224488	rs12191680	G	C	0.106544	0.0200323	1.46913e-07	9115	0.165	0.00309383	28.2815
Haemophilus	6	55448491	rs9382510	T	C	-0.093521	0.0172649	7.12051e-08	9117	0.2455	0.00320808	29.3358
Haemophilus	13	36104947	rs9574096	T	A	-0.0736375	0.0155227	2.1802e-06	9118	0.3618	0.00246202	22.4992
Haemophilus	10	94306385	rs76022354	T	C	0.244638	0.0505504	1.83031e-06	3618	0.0328	0.0064317	23.4076
Haemophilus	16	48742489	rs111582866	A	G	-0.124265	0.026016	1.27347e-06	8370	0.1014	0.00271839	22.8095
Haemophilus	17	64535013	rs9895850	C	T	-0.192957	0.0416755	2.1406e-06	4592	0.0497	0.00464659	21.4274
Haemophilus	12	115493337	rs35509	A	G	0.128249	0.0268779	2.00952e-06	8430	0.0785	0.0026935	22.7622
Haemophilus	9	105650242	rs78909003	C	T	-0.246256	0.0503924	1.66745e-06	3559	0.0497	0.00666516	23.867
Haemophilus	6	8350917	rs9328464	C	T	0.0723095	0.0148799	1.42269e-06	9119	0.492	0.00258296	23.6098
Haemophilus	22	26891808	rs4822728	C	T	0.0705861	0.0151388	3.47849e-06	9119	0.4374	0.00237835	21.7351
Haemophilus	11	9951672	rs10840326	G	C	-0.0677384	0.0151463	7.36533e-06	8888	0.4433	0.00224532	19.9968
Haemophilus	13	85114550	rs12876183	A	T	0.0749201	0.016711	9.6249e-06	9110	0.2753	0.0022015	20.0955
Haemophilus	9	78752170	rs10781340	A	G	0.0948915	0.0203221	4.32266e-06	9037	0.166	0.00240684	21.7983
Haemophilus	7	24360361	rs56310940	C	G	-0.108393	0.0247052	7.23232e-06	9119	0.0825	0.00210652	19.2457
Holdemanella	6	163603171	rs761624	G	C	0.0959801	0.0179537	1.37775e-07	7706	0.3082	0.00369502	28.572
Holdemanella	6	4148609	rs607782	C	T	-0.0854214	0.0172515	7.19447e-07	7456	0.3817	0.00327754	24.5111
Holdemanella	10	4494630	rs75764681	C	T	-0.283103	0.0598999	1.94273e-06	3003	0.0626	0.0073835	22.3227
Holdemanella	19	15020095	rs73011279	C	T	-0.0961669	0.0199336	1.36046e-06	7456	0.2078	0.00311185	23.2681
Holdemanella	9	105004835	rs4541991	C	T	-0.0927334	0.0194435	2.10094e-06	7657	0.2356	0.00296195	22.7411
Holdemanella	7	14728950	rs1830029	G	C	-0.0954096	0.021093	5.34728e-06	7456	0.1799	0.00273659	20.4545
Holdemanella	4	71000791	rs12513188	A	G	0.0903906	0.0195276	4.6548e-06	7700	0.2217	0.00277492	21.4208
Holdemanella	10	125021315	rs12415649	C	G	0.0839384	0.0190567	7.87995e-06	7662	0.2376	0.00252573	19.396
Holdemanella	1	65153340	rs1926302	A	G	-0.107972	0.0231421	7.50141e-06	7702	0.1531	0.0028183	21.7622
Holdemanella	13	50932063	rs17586763	C	T	-0.227285	0.0510135	7.71949e-06	3817	0.0179	0.00517363	19.84
Holdemanella	19	43851935	rs8113760	A	G	0.078999	0.01734	4.62395e-06	7456	0.3519	0.00277606	20.7504
Holdemanella	8	138623633	rs34187114	A	C	-0.104505	0.022601	5.13495e-06	7704	0.166	0.0027676	21.3752
Holdemanella	3	85392882	rs35228298	A	G	0.0934832	0.0202886	7.29849e-06	7456	0.2465	0.00283938	21.225
Holdemanella	19	7668225	rs62113381	C	T	-0.105447	0.0232029	5.53879e-06	7310	0.159	0.00281736	20.6474
Holdemania	11	18768068	rs1867876	C	T	0.0842919	0.0162192	2.7388e-07	9109	0.2942	0.00295636	27.0034
Holdemania	6	105737322	rs9500080	T	C	0.0926764	0.0178886	4.08515e-07	9106	0.2346	0.00293886	26.8343
Holdemania	20	3839754	rs6133067	C	T	0.0910829	0.0178561	5.16929e-07	8863	0.3111	0.00292716	26.0137
Holdemania	12	39589195	rs150096134	A	T	0.162139	0.0332089	2.37767e-06	6906	0.0626	0.00343988	23.8309
Holdemania	14	102553414	rs41438744	G	C	-0.12487	0.0270129	2.44434e-06	8839	0.0726	0.0024117	21.3637
Holdemania	5	77388406	rs77293403	G	A	0.164556	0.0341775	1.77466e-06	7585	0.0457	0.00304698	23.1758
Holdemania	10	129908282	rs80149660	T	C	-0.232987	0.0519183	6.04217e-06	3283	0.0586	0.00609673	20.1261
Holdemania	13	81685543	rs116500994	T	G	-0.13755	0.0293386	2.34479e-06	8432	0.0517	0.00260006	21.9757
Holdemania	17	76443497	rs55888180	G	C	0.128671	0.0282795	5.89194e-06	8464	0.0875	0.00243996	20.6974
Holdemania	5	106209093	rs4146507	T	C	0.079488	0.0177002	7.22973e-06	9108	0.2217	0.00220934	20.1628
Holdemania	15	93110222	rs111745969	G	A	0.120677	0.0265781	3.70776e-06	8233	0.0795	0.00249779	20.6108
Holdemania	8	123973840	rs113593397	G	A	-0.128935	0.0282526	9.35728e-06	8296	0.1024	0.00250417	20.8218
Holdemania	10	115332413	rs10885477	C	T	-0.135137	0.0301894	8.59833e-06	8690	0.0616	0.00230047	20.0325
Holdemania	13	70856516	rs9529719	C	T	0.074038	0.0160494	5.96669e-06	9107	0.325	0.00233131	21.2762
Holdemania	3	60615680	rs967319	C	T	0.0788638	0.0176744	8.38155e-06	9108	0.2465	0.0021812	19.9054
Holdemania	7	38292857	rs12701617	G	A	-0.0660617	0.0149427	9.51844e-06	9106	0.4583	0.00214183	19.541
Holdemania	7	63323145	rs73139538	A	G	-0.148594	0.0327469	7.77178e-06	8095	0.0527	0.00253711	20.5851
Holdemania	17	26789271	rs11080063	A	G	-0.0665238	0.0149837	6.66887e-06	9103	0.4662	0.00216068	19.7069
Howardella	11	77901287	rs901099	G	T	-0.12718	0.0250924	6.52858e-07	3647	0.3121	0.0069947	25.6753
Howardella	18	43206985	rs1484873	G	A	-0.227831	0.046335	2.55918e-06	3608	0.0686	0.00665642	24.1639
Howardella	7	133154356	rs17167098	A	G	-0.169366	0.0352068	1.12323e-06	3586	0.1133	0.00641201	23.1289
Howardella	4	169178315	rs609430	G	T	-0.112045	0.0239328	3.34484e-06	3798	0.339	0.00573782	21.9065
Howardella	7	93527414	rs36081916	C	T	-0.18123	0.0402987	4.7004e-06	3216	0.1113	0.00624939	20.2119
Howardella	17	17253288	rs12452946	G	A	-0.105833	0.0228941	3.80393e-06	3800	0.501	0.00559213	21.3584
Howardella	1	72972799	rs61771805	T	A	-0.136779	0.0296811	4.0274e-06	3612	0.1869	0.00584498	21.2244
Howardella	18	60125134	rs672217	A	G	0.164146	0.0349993	3.52468e-06	3611	0.1412	0.00605447	21.9837
Howardella	2	218819396	rs3791893	G	A	0.147035	0.034023	9.49716e-06	3795	0.1233	0.00489727	18.6668
Howardella	15	98476920	rs10048062	T	C	-0.147352	0.0336531	8.58873e-06	3800	0.1074	0.00501988	19.1617
Howardella	14	95452797	rs2154047	A	C	-0.192557	0.0420093	9.97042e-06	3623	0.0676	0.00576564	20.9985
Hungatella	4	166058998	rs13128780	C	T	-0.149725	0.0312777	1.74998e-06	3999	0.1451	0.00569753	22.9035
Hungatella	15	89577376	rs72759041	T	G	-0.126025	0.0282242	3.86095e-06	3910	0.2346	0.00507322	19.9272
Hungatella	5	58424440	rs10044993	A	C	0.139547	0.0316748	8.06668e-06	4209	0.1173	0.00459025	19.4002
Hungatella	8	14853525	rs13249325	G	T	-0.100023	0.0225883	9.69162e-06	4209	0.3668	0.00463693	19.5984
Hungatella	14	95973619	rs17092615	A	G	0.152235	0.0337867	7.37677e-06	4009	0.1243	0.00503854	20.2917
Intestinibacter	4	14324623	rs10805326	A	G	0.0775151	0.0139665	3.54544e-08	12303	0.2783	0.00249748	30.7984
Intestinibacter	15	92446683	rs4327025	A	G	-0.0810346	0.0154397	1.64326e-07	12303	0.1948	0.002234	27.5419
Intestinibacter	11	125663184	rs478972	C	T	-0.142681	0.0297116	1.81991e-06	10333	0.0596	0.00222682	23.0566
Intestinibacter	5	159686256	rs6875660	T	C	0.0890455	0.0193905	3.05781e-06	12293	0.1233	0.00171255	21.0851
Intestinibacter	9	21502923	rs16938435	C	T	-0.112189	0.0235439	1.80097e-06	12303	0.0606	0.00184217	22.7023
Intestinibacter	20	61325223	rs6062862	G	A	0.0924508	0.0204658	6.67984e-06	12189	0.0944	0.00167136	20.4029
Intestinibacter	16	5993076	rs118030283	A	G	-0.151829	0.0324471	2.67439e-06	8830	0.0378	0.00247355	21.8907
Intestinibacter	12	97928437	rs11109097	T	C	0.0624272	0.0138539	5.49484e-06	11886	0.3121	0.0017054	20.3016
Intestinibacter	6	10303945	rs9348442	T	C	0.099082	0.0221625	6.25936e-06	12303	0.0875	0.00162194	19.9839
Intestinibacter	5	148846426	rs447950	G	A	0.0628342	0.0136652	5.63911e-06	12303	0.2992	0.00171554	21.1391
Intestinibacter	6	170918194	rs62430350	C	T	0.151096	0.0351476	6.84229e-06	7650	0.0577	0.00240992	18.4756
Intestinibacter	4	179361262	rs2702387	G	A	0.0608559	0.0132145	4.25994e-06	12291	0.3519	0.00172252	21.2046
Intestinibacter	3	70657785	rs68093214	T	C	0.0662258	0.0149877	9.25769e-06	11886	0.2575	0.00163996	19.5213
Intestinibacter	11	127703160	rs2098844	T	C	-0.0575295	0.0128416	6.78879e-06	12291	0.4245	0.00163023	20.0667
Intestinibacter	2	20054971	rs893394	A	G	0.0583322	0.0130729	7.85038e-06	11886	0.4195	0.00167227	19.9066
Intestinimonas	10	13124513	rs11258178	G	A	0.0660742	0.0134139	6.98195e-07	11766	0.4145	0.00205793	24.2595
Intestinimonas	11	94364293	rs12226153	G	A	-0.151142	0.0306922	5.12171e-07	9023	0.0616	0.0026804	24.2449
Intestinimonas	16	58818770	rs4784055	C	T	-0.175324	0.038599	8.71812e-07	3193	0.0557	0.00641998	20.6185
Intestinimonas	2	6514088	rs716604	G	A	0.0818068	0.0165992	8.5663e-07	12090	0.1879	0.00200496	24.2846
Intestinimonas	16	85327902	rs2930225	T	G	0.0729524	0.0152948	1.34622e-06	12003	0.2584	0.00189181	22.7466
Intestinimonas	3	10611142	rs62240188	A	G	0.130074	0.0267179	2.20308e-06	10252	0.0686	0.00230655	23.6968
Intestinimonas	5	17209391	rs2731794	T	C	0.120632	0.0257529	1.91744e-06	11079	0.0596	0.00197657	21.9379
Intestinimonas	15	93819735	rs7170984	C	T	-0.0658116	0.0140767	2.98356e-06	12090	0.2903	0.00180464	21.8539
Intestinimonas	7	66890843	rs10262702	C	T	0.0918017	0.0194885	2.06073e-06	11766	0.1292	0.00188234	22.1857
Intestinimonas	1	43767569	rs12566247	A	T	0.0637084	0.0135355	2.19054e-06	12076	0.3479	0.00183115	22.1498
Intestinimonas	7	22007303	rs1859797	A	G	0.060368	0.0131793	4.12235e-06	11766	0.504	0.00178004	20.9777
Intestinimonas	8	3763540	rs17067892	T	C	0.107194	0.0250013	6.37926e-06	11544	0.0765	0.00158988	18.3797
Intestinimonas	2	140898088	rs72982915	T	C	0.183158	0.0402743	4.91157e-06	5591	0.0457	0.00368555	20.6748
Intestinimonas	4	114608814	rs994794	C	G	-0.141905	0.0315074	7.30503e-06	9250	0.0398	0.00218815	20.2804
Intestinimonas	20	6218922	rs4113676	C	A	-0.218507	0.0490152	7.41635e-06	3170	0.0616	0.00623011	19.8607
Intestinimonas	3	17187502	rs9823439	C	T	-0.0581947	0.0131455	9.85876e-06	11766	0.4414	0.00166289	19.5948
Intestinimonas	6	155737906	rs62427239	A	C	0.162658	0.0367647	9.40505e-06	6385	0.0457	0.00305632	19.5683
Intestinimonas	3	150620956	rs2276760	G	A	-0.0685234	0.0152546	7.84062e-06	12081	0.2197	0.00166744	20.1746
Intestinimonas	6	67200802	rs6934519	T	C	0.0692373	0.0151154	8.56956e-06	12089	0.2753	0.00173261	20.9784
Intestinimonas	13	23343542	rs1000888	G	C	-0.0585038	0.013219	9.71299e-06	12090	0.3956	0.00161749	19.5838
Lachnoclostridium	20	19300846	rs6112314	C	A	-0.0561715	0.0108174	2.43212e-07	17842	0.3966	0.00150899	26.961
Lachnoclostridium	3	177470032	rs62285313	G	A	0.0864203	0.0181565	1.58331e-06	16991	0.0855	0.00133158	22.6524
Lachnoclostridium	17	13816159	rs78068103	G	A	0.0886199	0.0194248	3.66519e-06	17477	0.0915	0.0011895	20.8113
Lachnoclostridium	3	23037786	rs615997	C	T	0.0511752	0.0106491	2.02677e-06	17911	0.499	0.00128771	23.0913
Lachnoclostridium	12	28169306	rs61915992	T	A	0.0803876	0.0172209	2.6727e-06	16773	0.1233	0.00129746	21.7879
Lachnoclostridium	18	1053252	rs789029	T	C	-0.0641288	0.0137974	3.75328e-06	17922	0.1889	0.00120393	21.6005
Lachnoclostridium	1	185091351	rs12566975	C	T	-0.0468097	0.0105787	9.57204e-06	17921	0.493	0.00109137	19.5776
Lachnoclostridium	8	59370320	rs4738679	A	G	-0.0520267	0.011404	4.41754e-06	17921	0.3648	0.00116003	20.8106
Lachnoclostridium	3	66725825	rs1031599	T	G	-0.078627	0.0175644	6.31376e-06	17398	0.0845	0.00115047	20.0367
Lachnoclostridium	17	46694541	rs72829893	T	G	0.117472	0.0268103	5.57766e-06	12404	0.0656	0.00154538	19.1954
Lachnoclostridium	4	38694566	rs3821998	A	C	-0.0864066	0.0192519	6.72052e-06	17920	0.0885	0.00112284	20.1417
Lachnoclostridium	18	19743455	rs2385421	G	A	0.0746186	0.0180734	7.13717e-06	17903	0.1044	0.000951206	17.0438
Lachnoclostridium	2	167244051	rs1528479	A	G	-0.0497798	0.0111919	9.63976e-06	17477	0.3698	0.00113068	19.781
Lachnoclostridium	12	102046595	rs1997204	C	T	-0.108075	0.0242022	5.97081e-06	14138	0.0527	0.00140844	19.9378
Lachnoclostridium	16	27217620	rs62028349	C	G	0.0469989	0.0105971	9.17043e-06	17922	0.505	0.00109633	19.6677
Lachnospira	5	176802250	rs13157098	G	A	-0.0768058	0.0155312	5.99315e-07	15947	0.167	0.00153121	24.4525
Lachnospira	11	25962890	rs4923324	A	G	-0.0617321	0.0133387	2.43593e-06	16490	0.2386	0.00129722	21.4163
Lachnospira	2	57701660	rs56791201	C	T	0.051823	0.0110697	2.92823e-06	16486	0.4573	0.00132765	21.9141
Lachnospira	6	6893668	rs2326833	G	C	-0.078495	0.017109	4.59648e-06	15632	0.1252	0.00134473	21.0464
Lachnospira	3	186445436	rs4686798	C	T	0.0531826	0.0113747	2.73936e-06	16497	0.3857	0.00132335	21.8576
Lachnospira	4	111995627	rs159484	A	G	0.0794668	0.0176999	6.67622e-06	16487	0.1133	0.00122112	20.1548
Lachnospira	12	91006514	rs2520509	G	A	0.0519063	0.011578	7.41854e-06	16500	0.3181	0.00121664	20.0966
LachnospiraceaeFCS020group	19	2571232	rs7249113	A	G	0.0679483	0.0133496	3.72097e-07	13534	0.2813	0.00191058	25.9034
LachnospiraceaeFCS020group	1	35328576	rs12078956	G	C	0.106101	0.0222904	2.15431e-06	13101	0.1213	0.00172642	22.6535
LachnospiraceaeFCS020group	16	23631307	rs369444	G	C	0.125481	0.0259008	3.14826e-06	12465	0.0636	0.00187942	23.4673
LachnospiraceaeFCS020group	2	53946431	rs72793667	G	A	-0.116881	0.0246589	1.63421e-06	12396	0.0835	0.00180913	22.463
LachnospiraceaeFCS020group	19	17865305	rs1363769	C	T	-0.200628	0.0449372	1.58163e-06	3555	0.0328	0.00557577	19.9218
LachnospiraceaeFCS020group	8	121244406	rs10093861	A	G	-0.0568869	0.0121152	3.05624e-06	13772	0.498	0.00159835	22.0445
LachnospiraceaeFCS020group	13	40419314	rs9788306	T	C	-0.062804	0.0130744	1.38618e-06	13772	0.2843	0.00167265	23.071
LachnospiraceaeFCS020group	5	109403564	rs113859143	C	G	-0.108906	0.0242055	2.5545e-06	13238	0.0845	0.00152684	20.2401
LachnospiraceaeFCS020group	1	118425334	rs9919338	C	G	-0.0553339	0.0120621	4.90667e-06	13768	0.4364	0.00152616	21.0413
LachnospiraceaeFCS020group	11	3248876	rs35035870	C	T	-0.190615	0.0414403	2.62028e-06	5642	0.0358	0.00373604	21.1503
LachnospiraceaeFCS020group	3	165996415	rs2862811	C	T	0.0564927	0.0121736	3.91911e-06	13772	0.4543	0.00156125	21.532
LachnospiraceaeFCS020group	10	44346094	rs1254846	A	G	0.105963	0.0232501	5.59664e-06	13172	0.0915	0.00157441	20.7677
LachnospiraceaeFCS020group	6	71966268	rs4452603	G	T	0.0604208	0.0135965	8.9819e-06	13487	0.2863	0.00146208	19.745
LachnospiraceaeFCS020group	4	166588085	rs2322265	T	C	-0.0666305	0.0141577	5.20809e-06	13772	0.2555	0.00160572	22.1463
LachnospiraceaeFCS020group	10	65563647	rs3999074	T	G	-0.0550587	0.0121847	6.55048e-06	13772	0.4781	0.00148041	20.4155
LachnospiraceaeFCS020group	4	165786478	rs9308097	G	A	0.055381	0.0123659	7.4729e-06	13542	0.4523	0.00147891	20.0541
LachnospiraceaeNC2004group	20	5330700	rs6116753	A	G	0.0994748	0.0209139	2.9225e-06	6278	0.2396	0.00359064	22.616
LachnospiraceaeNC2004group	5	149544722	rs3756315	G	A	-0.0883469	0.0188397	3.32583e-06	6328	0.339	0.00346308	21.9836
LachnospiraceaeNC2004group	1	234157721	rs12127733	A	G	0.115182	0.0246006	3.10594e-06	6226	0.1779	0.00350863	21.9146
LachnospiraceaeNC2004group	18	58229086	rs17067076	A	G	-0.154631	0.0352194	5.61206e-06	4449	0.0765	0.00431412	19.268
LachnospiraceaeNC2004group	9	122239986	rs1331592	G	C	0.0948806	0.0208369	5.34359e-06	6328	0.2286	0.0032659	20.7278
LachnospiraceaeNC2004group	9	29334137	rs1928659	C	T	0.102522	0.0226445	6.17241e-06	5516	0.2495	0.00370231	20.4904
LachnospiraceaeNC2004group	13	76829562	rs1929743	C	T	0.0837206	0.0190318	9.0551e-06	6330	0.3121	0.00304771	19.3449
LachnospiraceaeNC2004group	13	47512191	rs12863463	A	G	-0.156365	0.0345372	6.03984e-06	5516	0.0547	0.00370229	20.4903
LachnospiraceaeNC2004group	17	21157406	rs117467633	C	T	-0.169687	0.0383169	9.13317e-06	5077	0.0626	0.00384803	19.6042
LachnospiraceaeNC2004group	6	22725908	rs12208226	A	C	-0.154739	0.0340372	9.7484e-06	5620	0.1064	0.00366405	20.6603
LachnospiraceaeND3007group	16	1100633	rs9932954	G	A	-0.0561864	0.0115984	1.24882e-06	15222	0.4284	0.0015393	23.4643
LachnospiraceaeND3007group	4	7678735	rs13110238	G	C	-0.0636978	0.0142041	4.47808e-06	15019	0.2445	0.0013372	20.1077
LachnospiraceaeND3007group	10	14137663	rs72776675	C	T	-0.0647067	0.014797	8.71689e-06	15302	0.175	0.00124813	19.1203
LachnospiraceaeND3007group	3	172950553	rs2861203	A	G	0.0572304	0.0127279	7.36931e-06	15305	0.3191	0.00131927	20.2155
LachnospiraceaeNK4A136group	11	3922055	rs12362320	C	G	0.0573168	0.0115466	8.04224e-07	16764	0.336	0.0014677	24.6378
LachnospiraceaeNK4A136group	1	54578401	rs954878	G	A	-0.0520656	0.0109082	1.78203e-06	17227	0.4503	0.00132072	22.7795
LachnospiraceaeNK4A136group	8	4842929	rs7832116	G	A	-0.0714756	0.0151703	3.57084e-06	17219	0.1461	0.00128754	22.1961
LachnospiraceaeNK4A136group	3	190415145	rs7616165	T	G	-0.230542	0.0483465	2.77391e-06	4094	0.0368	0.00552354	22.7279
LachnospiraceaeNK4A136group	3	161749981	rs76193507	G	A	-0.22973	0.0499776	2.9309e-06	3578	0.0567	0.00587068	21.1175
LachnospiraceaeNK4A136group	17	35240097	rs11263806	G	A	-0.0524615	0.0116758	5.06517e-06	17236	0.2783	0.00116994	20.1864
LachnospiraceaeNK4A136group	19	51256120	rs73044693	G	A	-0.10758	0.0229884	3.57256e-06	12773	0.0666	0.00171162	21.8965
LachnospiraceaeNK4A136group	5	6116659	rs160061	G	A	0.0513831	0.0108094	2.12198e-06	17234	0.4682	0.00130943	22.5936
LachnospiraceaeNK4A136group	10	62175024	rs7073658	G	T	-0.0499621	0.0109693	5.2691e-06	17236	0.4046	0.00120217	20.7432
LachnospiraceaeNK4A136group	14	100177681	rs68104925	C	T	-0.0549104	0.0115385	2.36779e-06	17227	0.3708	0.00131289	22.6443
LachnospiraceaeNK4A136group	19	21806125	rs12611395	G	A	-0.0902532	0.0199652	5.83039e-06	16486	0.0895	0.00123801	20.4326
LachnospiraceaeNK4A136group	17	30016653	rs2880566	C	T	0.0599578	0.0134693	5.61428e-06	17232	0.1879	0.0011486	19.8132
LachnospiraceaeNK4A136group	8	84735080	rs28540839	C	A	0.0508285	0.0110591	9.34319e-06	16764	0.4871	0.00125849	21.1214
LachnospiraceaeNK4A136group	5	90289997	rs59805249	C	T	0.0936162	0.0207982	9.45385e-06	15195	0.0905	0.00133159	20.2578
LachnospiraceaeNK4A136group	7	8497922	rs10952110	T	G	0.0487709	0.0109614	9.08113e-06	16764	0.4483	0.00117949	19.794
LachnospiraceaeNK4A136group	3	55181375	rs4955932	C	T	-0.0492283	0.0109388	7.05426e-06	17236	0.3956	0.00117367	20.2508
LachnospiraceaeUCG001	3	42568440	rs437876	C	T	0.0784637	0.0144768	7.1655e-08	10150	0.3728	0.00288584	29.3703
LachnospiraceaeUCG001	3	148269083	rs985416	T	C	0.0970258	0.0181807	1.45591e-07	9917	0.2058	0.0028637	28.4752
LachnospiraceaeUCG001	1	82384407	rs2050911	A	G	0.0751466	0.0153934	1.10648e-06	10148	0.3042	0.00234287	23.8266
LachnospiraceaeUCG001	9	7273249	rs10815577	G	C	-0.0683706	0.0143691	1.71503e-06	10149	0.3867	0.00222583	22.6359
LachnospiraceaeUCG001	9	14477851	rs573933	C	T	-0.107898	0.0232346	3.10508e-06	10150	0.1024	0.00212017	21.5612
LachnospiraceaeUCG001	1	53773248	rs78848836	G	A	-0.118868	0.0259753	3.38171e-06	9506	0.0835	0.00219814	20.9371
LachnospiraceaeUCG001	6	145006780	rs9403580	T	C	0.107801	0.0229777	3.46785e-06	10095	0.1093	0.00217558	22.006
LachnospiraceaeUCG001	17	36155074	rs7213933	A	T	-0.0816269	0.01838	9.01671e-06	9961	0.1948	0.00197612	19.7191
LachnospiraceaeUCG001	19	13962924	rs8104225	G	A	0.0892098	0.0197665	8.04216e-06	9908	0.1491	0.00205158	20.3647
LachnospiraceaeUCG001	16	79092359	rs74034332	A	G	0.168045	0.0382637	3.33351e-06	6004	0.0457	0.00320218	19.2813
LachnospiraceaeUCG001	7	96965504	rs62496417	G	T	-0.0748504	0.0165681	5.87504e-06	10150	0.2714	0.00200681	20.4061
LachnospiraceaeUCG001	12	56256262	rs2371284	C	T	-0.0761893	0.0170127	7.55967e-06	9961	0.2227	0.0020094	20.0519
LachnospiraceaeUCG001	1	166199362	rs12131224	T	C	0.117095	0.02591	7.39863e-06	9676	0.1163	0.00210637	20.42
LachnospiraceaeUCG001	14	21455973	rs4981345	C	T	-0.0681973	0.0149831	6.08596e-06	9961	0.3509	0.0020755	20.7129
LachnospiraceaeUCG001	1	108102470	rs79476906	A	T	-0.087088	0.0197008	8.27425e-06	9917	0.1441	0.00196658	19.5371
LachnospiraceaeUCG001	8	56839500	rs7341608	C	T	-0.0784757	0.0177648	9.48124e-06	9917	0.1899	0.00196389	19.5103
LachnospiraceaeUCG004	1	240359089	rs12747809	A	G	-0.062197	0.0125685	8.64875e-07	14464	0.34	0.00169025	24.4858
LachnospiraceaeUCG004	2	49904589	rs2882478	A	G	-0.0577091	0.0118338	1.20811e-06	14466	0.4553	0.00164125	23.7781
LachnospiraceaeUCG004	7	71303007	rs12673420	A	G	0.0554351	0.0118375	2.98079e-06	14463	0.4414	0.00151402	21.9274
LachnospiraceaeUCG004	6	81318836	rs2444793	T	C	-0.0542433	0.0118188	4.77076e-06	14463	0.4702	0.00145432	21.0615
LachnospiraceaeUCG004	4	183247601	rs2726805	G	A	0.0548397	0.0120844	6.30399e-06	14466	0.4085	0.00142158	20.591
LachnospiraceaeUCG004	3	70592215	rs11128180	G	A	0.0648288	0.0140126	4.51737e-06	14466	0.2237	0.00147743	21.4011
LachnospiraceaeUCG004	14	40536481	rs12894272	G	A	0.0579792	0.0125229	4.33949e-06	14463	0.3002	0.0014799	21.4326
LachnospiraceaeUCG004	6	14817584	rs233486	G	A	-0.0799088	0.017766	6.28457e-06	13710	0.1243	0.00147344	20.2277
LachnospiraceaeUCG004	12	24572337	rs35182105	G	A	-0.109724	0.024221	4.86508e-06	13170	0.0726	0.00155582	20.519
LachnospiraceaeUCG004	1	65990422	rs6656451	T	C	-0.05436	0.011947	5.56781e-06	14458	0.4394	0.00142992	20.7005
LachnospiraceaeUCG004	1	105287469	rs12072562	C	T	0.133104	0.0303566	7.0737e-06	9176	0.0517	0.0020908	19.2212
LachnospiraceaeUCG004	13	51292902	rs2706242	C	G	-0.0901399	0.0199712	9.83848e-06	14026	0.0934	0.00145031	20.3687
LachnospiraceaeUCG004	3	154242406	rs7629954	G	A	0.108441	0.023825	5.77222e-06	12568	0.0686	0.00164566	20.7134
LachnospiraceaeUCG008	11	74391775	rs10793103	T	C	0.0974344	0.0181279	9.34937e-08	7014	0.3042	0.00410183	28.8805
LachnospiraceaeUCG008	3	100496680	rs9873555	C	G	-0.121162	0.0233467	2.41343e-07	6577	0.1571	0.00407827	26.9245
LachnospiraceaeUCG008	2	168628871	rs13024781	C	T	-0.0798769	0.0168846	2.29166e-06	7016	0.503	0.00317973	22.3738
LachnospiraceaeUCG008	11	19572557	rs10741777	C	T	-0.0973842	0.0194791	7.68659e-07	7014	0.2614	0.00355081	24.987
LachnospiraceaeUCG008	16	84992314	rs955844	C	A	0.112064	0.0228369	1.80994e-06	6863	0.1998	0.00349641	24.0731
LachnospiraceaeUCG008	4	114220647	rs67078837	C	T	-0.0845848	0.0170693	7.68189e-07	7016	0.4583	0.00348777	24.5489
LachnospiraceaeUCG008	2	228100140	rs62277846	T	C	0.102292	0.0212319	1.58892e-06	7016	0.2356	0.00329751	23.2052
LachnospiraceaeUCG008	1	90818872	rs10801803	A	G	-0.117029	0.0243085	1.40029e-06	7017	0.162	0.00329222	23.1712
LachnospiraceaeUCG008	12	129539818	rs61944774	G	A	0.179838	0.0393797	6.34122e-06	6000	0.0577	0.00346385	20.8484
LachnospiraceaeUCG008	15	31697284	rs75356640	A	G	0.136523	0.0303128	9.83206e-06	6423	0.0885	0.00314814	20.2781
LachnospiraceaeUCG008	8	23071054	rs57254474	A	G	0.0886512	0.0199045	6.92061e-06	7017	0.2406	0.00281896	19.8309
LachnospiraceaeUCG008	6	81214803	rs57091572	G	A	-0.110443	0.0235801	2.85822e-06	6950	0.1402	0.0031465	21.9309
LachnospiraceaeUCG010	10	83848397	rs11192447	G	A	0.126592	0.024345	4.68957e-07	12695	0.0746	0.00212538	27.0349
LachnospiraceaeUCG010	21	44079875	rs9981767	C	A	0.0655062	0.0131994	9.96373e-07	12816	0.3161	0.00191809	24.6256
LachnospiraceaeUCG010	14	29872341	rs74315802	T	G	0.0867262	0.0183477	3.19006e-06	12715	0.1213	0.00175412	22.3393
LachnospiraceaeUCG010	9	92267239	rs12346653	T	C	0.0657686	0.0139569	2.70321e-06	12816	0.2744	0.00172963	22.2019
LachnospiraceaeUCG010	19	42586245	rs10414815	C	T	0.10453	0.0230253	4.23977e-06	11564	0.1193	0.00177905	20.606
LachnospiraceaeUCG010	1	224897491	rs72761829	T	A	0.111884	0.0238893	2.57651e-06	11488	0.0716	0.0019057	21.9306
LachnospiraceaeUCG010	2	185862591	rs72894957	A	G	0.222263	0.0486425	5.68428e-06	4316	0.0477	0.00481421	20.869
LachnospiraceaeUCG010	5	8146371	rs336138	T	G	0.0779543	0.0171865	7.48417e-06	13236	0.163	0.00155193	20.5701
LachnospiraceaeUCG010	7	81410263	rs4576377	C	A	-0.0572001	0.0127043	7.63056e-06	13225	0.3837	0.00153049	20.2687
LachnospiraceaeUCG010	21	33193567	rs2833528	T	C	-0.0562148	0.0127763	9.9199e-06	13233	0.3608	0.00146082	19.3564
LachnospiraceaeUCG010	9	85576178	rs2153460	T	A	-0.0684038	0.0156562	9.17312e-06	13236	0.1839	0.00144015	19.0864
LachnospiraceaeUCG010	6	84772845	rs17730011	A	G	-0.0702357	0.015706	7.84597e-06	13226	0.2187	0.00150973	19.9948
Lactobacillus	19	6928017	rs921925	C	A	0.0985077	0.0203229	9.71665e-07	6952	0.2624	0.00336817	23.4879
Lactobacillus	1	18501459	rs16861661	A	G	-0.183147	0.038148	1.2781e-06	5325	0.0497	0.00430983	23.0405
Lactobacillus	8	69010103	rs768253	G	T	-0.079195	0.0171791	4.2477e-06	6958	0.3907	0.00304499	21.2456
Lactobacillus	2	28903275	rs11674854	T	C	-0.0852686	0.0176504	1.592e-06	6655	0.4274	0.00349464	23.3314
Lactobacillus	16	73890910	rs328312	A	T	0.0815092	0.0169441	1.40618e-06	6950	0.4473	0.00331854	23.134
Lactobacillus	20	54192992	rs6092149	T	A	-0.0801344	0.017149	3.29042e-06	6906	0.4433	0.00315185	21.8292
Lactobacillus	6	151027636	rs75127669	A	C	0.139784	0.0310414	6.83434e-06	6840	0.0706	0.00295591	20.2724
Lactobacillus	3	173151665	rs77478751	G	A	-0.219886	0.0475759	7.32705e-06	3669	0.0537	0.0057883	21.3493
Lactobacillus	2	135755629	rs1530559	A	G	0.0804001	0.0178207	4.93109e-06	6655	0.5676	0.00304921	20.3484
Lactobacillus	4	109896462	rs62314653	A	C	0.187692	0.0394585	2.24383e-06	5944	0.0626	0.00379212	22.6185
Lactobacillus	13	23834968	rs7399658	A	G	-0.107134	0.0221883	3.12099e-06	6613	0.2157	0.003513	23.3063
Lactobacillus	2	199312684	rs12693845	T	C	-0.0805447	0.0177429	8.9632e-06	6958	0.3569	0.00295296	20.6016
Lactococcus	18	64699550	rs34757988	C	G	0.122294	0.0228976	8.95039e-08	4055	0.326	0.00698545	28.5112
Lactococcus	22	31532568	rs757872	C	G	0.140799	0.027582	4.36882e-07	3792	0.2058	0.00682506	26.0447
Lactococcus	17	2699935	rs123059	C	T	-0.13671	0.0274694	1.26562e-06	3760	0.2217	0.00654429	24.7555
Lactococcus	12	113161438	rs4766997	T	C	0.114599	0.023839	2.06145e-06	4053	0.2962	0.00566945	23.0979
Lactococcus	19	28767353	rs10417872	G	T	0.118306	0.024522	1.28678e-06	4056	0.2584	0.00570582	23.2641
Lactococcus	1	116887742	rs6674304	T	C	0.200758	0.0442121	6.17759e-06	3869	0.0686	0.00530096	20.608
Lactococcus	13	113472525	rs7992246	C	T	0.104232	0.0230786	4.44724e-06	4057	0.3469	0.00500264	20.3877
Lactococcus	10	71518643	rs55910161	T	C	0.146426	0.0307367	2.36214e-06	3836	0.1352	0.00588141	22.6827
Lactococcus	2	31266049	rs12621813	A	G	0.108423	0.0239978	6.60829e-06	4057	0.2823	0.00500624	20.4025
Lactococcus	2	54114864	rs2293361	T	C	-0.199221	0.0430969	1.39593e-06	3787	0.0646	0.00561099	21.3574
Lactococcus	7	14650221	rs17168302	A	G	0.191857	0.0424761	6.28602e-06	4023	0.0656	0.00504565	20.3915
Marvinbryantia	11	45826561	rs61884471	A	G	0.124426	0.0248431	1.01163e-06	11559	0.0845	0.00216546	25.0806
Marvinbryantia	10	12516924	rs2724813	G	A	-0.0840769	0.0167551	6.28451e-07	11610	0.2008	0.00216415	25.1759
Marvinbryantia	1	58441860	rs1187983	T	C	-0.0935456	0.0193174	2.02427e-06	11896	0.1223	0.00196739	23.4463
Marvinbryantia	6	132881664	rs2842896	T	C	-0.0649396	0.0131146	7.25363e-07	11709	0.5278	0.00208967	24.515
Marvinbryantia	16	5938448	rs11645029	C	G	-0.060618	0.0131551	4.14752e-06	11709	0.4523	0.00181012	21.2295
Marvinbryantia	18	46255637	rs12963345	C	G	-0.059681	0.0132289	6.60378e-06	11709	0.4583	0.00173522	20.3495
Marvinbryantia	3	166039765	rs2863363	G	A	0.0634861	0.0136323	3.11281e-06	11950	0.3678	0.00181161	21.6844
Marvinbryantia	11	79518683	rs72948274	C	A	-0.126354	0.0272212	3.2591e-06	11561	0.0577	0.0018602	21.5421
Marvinbryantia	19	4542097	rs146541147	A	G	0.118845	0.0268423	6.86288e-06	10778	0.0706	0.00181551	19.5995
Marvinbryantia	13	86079090	rs11620597	C	T	0.119479	0.0271688	7.80178e-06	11031	0.0527	0.00175013	19.336
Marvinbryantia	14	21577837	rs8006832	T	G	-0.0952415	0.0216699	6.58083e-06	11412	0.1113	0.00168983	19.3136
Marvinbryantia	1	211400180	rs3125832	C	A	0.0679323	0.015012	5.02731e-06	11709	0.2624	0.00174581	20.4739
Methanobrevibacter	13	41963791	rs76029318	C	T	0.222849	0.0454319	1.07552e-06	3387	0.0646	0.00705357	24.0459
Methanobrevibacter	2	125440268	rs10202904	G	T	-0.112811	0.0239106	3.08549e-06	3583	0.4672	0.00617426	22.2474
Methanobrevibacter	4	104418307	rs894996	A	C	0.214213	0.0456045	3.81567e-06	3479	0.0716	0.00630195	22.0509
Methanobrevibacter	11	89349287	rs11018665	T	A	0.113013	0.0254343	7.03099e-06	3586	0.341	0.00547551	19.7323
Methanobrevibacter	10	112266046	rs1334944	C	T	0.115197	0.0255492	7.6138e-06	3586	0.2853	0.00563712	20.318
Methanobrevibacter	3	15053083	rs6776814	C	T	-0.188956	0.0419905	8.04905e-06	3283	0.0895	0.00613025	20.2374
Methanobrevibacter	15	31516919	rs4779844	C	G	0.109639	0.0247979	9.28281e-06	3585	0.3241	0.0054231	19.5369
Methanobrevibacter	19	52925820	rs4802933	G	A	-0.135628	0.0308139	9.73818e-06	3586	0.1779	0.00537352	19.3627
Odoribacter	15	58063881	rs503751	G	C	0.0618294	0.0118887	2.07625e-07	14218	0.5199	0.00189872	27.0436
Odoribacter	12	67655943	rs77779484	A	G	-0.133489	0.0268526	6.56256e-07	11935	0.0586	0.00206633	24.7086
Odoribacter	19	49523088	rs10423795	T	C	0.0550695	0.0121164	6.57936e-06	14135	0.4066	0.0014593	20.6544
Odoribacter	4	11907559	rs6856150	A	G	0.0881922	0.0194146	6.0595e-06	14597	0.1183	0.00141164	20.6321
Odoribacter	8	1266824	rs10093869	G	A	-0.0577795	0.0125389	3.67441e-06	14218	0.3757	0.00149121	21.2308
Odoribacter	17	46763962	rs4793970	G	A	-0.0576329	0.0129154	6.02696e-06	14687	0.3012	0.00135395	19.9098
Odoribacter	8	69677480	rs74553962	G	T	0.121449	0.0264106	9.48684e-06	11803	0.0626	0.00178839	21.1426
Odoribacter	14	70944224	rs28417404	G	A	-0.0726896	0.0161372	3.68032e-06	14698	0.169	0.00137858	20.2876
Odoribacter	11	6848360	rs16918425	T	A	0.0999781	0.0223785	8.85048e-06	13689	0.0746	0.00145595	19.9566
Olsenella	2	150077190	rs1035588	G	A	-0.108148	0.0236848	4.85501e-06	3739	0.3827	0.00554536	20.8386
Olsenella	19	4925018	rs62112538	T	C	-0.19943	0.0407033	1.1882e-06	3630	0.0805	0.00656984	23.993
Olsenella	1	247642270	rs35225860	G	A	-0.223604	0.0482391	3.87041e-06	3630	0.0567	0.00588422	21.4743
Olsenella	9	21884425	rs72691585	A	C	-0.249079	0.0520814	2.95294e-06	3078	0.0686	0.00737606	22.8573
Olsenella	6	10422207	rs9460691	A	C	0.119966	0.0268645	7.28354e-06	3739	0.2167	0.00530508	19.9308
Olsenella	10	10777085	rs17148768	A	G	0.140434	0.0295602	2.1984e-06	3648	0.2117	0.00614891	22.5576
Olsenella	4	174810498	rs61090148	G	A	-0.104783	0.0231343	6.43728e-06	3739	0.4225	0.00545678	20.5039
Olsenella	1	179629191	rs7540303	T	C	0.108044	0.023638	5.32027e-06	3739	0.4215	0.00555654	20.8808
Olsenella	1	231960352	rs2759329	A	G	-0.111131	0.0237218	3.43201e-06	3739	0.34	0.00583552	21.9353
Olsenella	20	19969568	rs6046522	T	C	0.122938	0.0269928	4.48455e-06	3705	0.2863	0.00556758	20.7322
Olsenella	17	59632873	rs8066522	A	G	-0.106529	0.0240379	9.70095e-06	3739	0.3469	0.00522528	19.6295
Oscillibacter	1	184942671	rs234108	G	A	0.0749553	0.0152632	9.16336e-07	8694	0.4801	0.00276624	24.1109
Oscillibacter	14	32270129	rs36095275	T	C	-0.0752368	0.0156861	1.39627e-06	8694	0.3618	0.00263914	23.0001
Oscillibacter	14	21479605	rs11627628	C	T	0.143961	0.0290223	1.0092e-06	8486	0.0726	0.0028911	24.5992
Oscillibacter	6	28580593	rs9393920	G	A	-0.0744662	0.0151081	9.92237e-07	8930	0.4354	0.00271311	24.2885
Oscillibacter	22	44834707	rs133832	C	A	-0.0795527	0.0162411	1.14719e-06	8926	0.3131	0.00268076	23.9874
Oscillibacter	4	3656291	rs12649930	G	T	0.121589	0.0259612	4.09379e-06	8794	0.0944	0.00248811	21.93
Oscillibacter	10	116469806	rs75453768	T	G	0.12212	0.0268629	5.34738e-06	8256	0.0865	0.00249696	20.6615
Oscillibacter	2	179457147	rs16866406	G	A	0.0988765	0.0208795	3.07821e-06	8930	0.1392	0.00250498	22.4206
Oscillibacter	20	49507892	rs761240	G	T	-0.17664	0.0388812	2.03841e-06	5185	0.0666	0.00396481	20.6314
Oscillibacter	8	21598077	rs4506202	G	A	-0.0711323	0.0152261	3.20825e-06	8694	0.5159	0.00250408	21.8201
Oscillibacter	11	79013843	rs61883564	G	A	-0.101351	0.0221016	3.38712e-06	8930	0.1243	0.00234931	21.024
Oscillibacter	9	1798324	rs16934185	G	A	-0.129568	0.028157	4.38031e-06	8492	0.1044	0.0024873	21.1698
Oscillibacter	11	25973451	rs12417956	G	C	0.0785431	0.0174075	6.02626e-06	8928	0.2445	0.00227511	20.3539
Oscillibacter	6	36931994	rs6901560	G	C	0.0855032	0.018693	6.20951e-06	8525	0.1988	0.0024482	20.9172
Oscillibacter	20	18003390	rs62206502	A	C	-0.0681423	0.0151349	6.59895e-06	8883	0.4592	0.0022768	20.2664
Oscillibacter	12	82366390	rs137917150	A	T	-0.174992	0.0388394	4.61985e-06	5733	0.0616	0.00352838	20.2927
Oscillibacter	8	11116314	rs11990279	C	T	-0.0824934	0.0180457	4.94298e-06	8528	0.2396	0.00244444	20.8923
Oscillospira	6	18093691	rs12206468	A	G	-0.133016	0.0269733	1.04222e-06	9554	0.0636	0.00253891	24.3134
Oscillospira	3	172373615	rs73038677	A	T	-0.08321	0.0168666	1.0943e-06	10195	0.1819	0.00238164	24.334
Oscillospira	14	28151415	rs1954532	C	T	-0.0826246	0.0175252	2.26773e-06	9841	0.2087	0.00225359	22.2232
Oscillospira	4	89483300	rs28889936	C	A	0.114051	0.0252838	3.36585e-06	9758	0.1083	0.00208088	20.3433
Oscillospira	1	76803093	rs751183	C	T	-0.0774322	0.0172216	6.85127e-06	9841	0.2455	0.00205007	20.2121
Oscillospira	17	14881860	rs8076323	G	A	0.0715392	0.0156539	5.61316e-06	10193	0.2575	0.00204481	20.8814
Oscillospira	6	56160483	rs72866977	C	A	-0.130569	0.0281674	5.62701e-06	9098	0.0696	0.00235622	21.4828
Oscillospira	6	170474630	rs62422654	T	C	0.0898456	0.0198088	6.46754e-06	9769	0.1471	0.00210142	20.5678
Oscillospira	16	89792856	rs12925026	C	T	0.13559	0.030678	9.31021e-06	8200	0.0726	0.0023766	19.5297
Oxalobacter	3	171947435	rs4428215	A	G	0.130293	0.0242237	7.51071e-08	4655	0.2604	0.00617658	28.9183
Oxalobacter	9	87514407	rs736744	T	C	0.117882	0.0211262	2.57471e-08	4655	0.4155	0.0066441	31.1218
Oxalobacter	22	37421469	rs6000536	T	C	-0.130992	0.0253804	2.06054e-07	4654	0.2107	0.00569099	26.626
Oxalobacter	4	189935314	rs36057338	T	G	0.207847	0.0421439	8.79803e-07	4244	0.0755	0.0056985	24.3116
Oxalobacter	20	59502888	rs6071435	A	T	-0.105512	0.021489	1.07431e-06	4635	0.3638	0.00517455	24.0984
Oxalobacter	9	19682558	rs12002250	C	A	0.217122	0.0466317	1.41504e-06	4297	0.0596	0.0050199	21.6693
Oxalobacter	6	38550301	rs1569853	C	T	-0.138078	0.0296981	3.64501e-06	4492	0.1382	0.0047892	21.607
Oxalobacter	12	96819204	rs11108500	G	A	-0.199099	0.0427327	3.74279e-06	4303	0.0765	0.00501952	21.6979
Oxalobacter	8	20902693	rs10464997	A	G	0.137691	0.0294804	3.29754e-06	4650	0.1531	0.00466939	21.8051
Oxalobacter	15	93941937	rs111966731	C	T	0.213114	0.047162	7.29863e-06	3931	0.0716	0.00516759	20.4089
Oxalobacter	8	115560689	rs6993398	A	G	0.127217	0.0278855	7.12773e-06	4656	0.1531	0.00445026	20.8041
Oxalobacter	11	126582578	rs3862635	T	C	-0.172142	0.0394026	9.18685e-06	4469	0.0785	0.00425268	19.0778
Parabacteroides	9	2217340	rs60884758	T	C	-0.0702667	0.0142249	5.70689e-07	17293	0.165	0.00140902	24.3978
Parabacteroides	5	169360155	rs3860755	C	G	0.0558784	0.0116625	1.71325e-06	17294	0.3082	0.00132567	22.954
Parabacteroides	6	47368687	rs4236095	A	G	0.0761961	0.0157042	1.93145e-06	16383	0.1252	0.00143489	23.5387
Parabacteroides	3	191572365	rs115602804	A	G	0.10308	0.0222736	1.93059e-06	16394	0.0666	0.00130472	21.4149
Parabacteroides	3	52354847	rs114567323	C	T	0.186478	0.0405199	5.65487e-06	5859	0.0467	0.00360185	21.1723
Parabacteroides	12	56396953	rs7298818	T	C	0.0888832	0.0200902	8.53629e-06	16510	0.0765	0.00118416	19.5712
Parabacteroides	1	85585609	rs6657302	C	T	-0.10452	0.0225521	9.75699e-06	16552	0.0517	0.00129601	21.4768
Parabacteroides	6	165969505	rs11965579	C	G	0.162824	0.0381863	8.86592e-06	3890	0.0348	0.00465207	18.1718
Parabacteroides	16	7045276	rs17141986	C	G	0.0500303	0.0111459	7.2741e-06	16825	0.4274	0.00119608	20.1457
Parabacteroides	2	38037203	rs72893646	T	A	-0.0715594	0.0156668	8.83391e-06	16508	0.1282	0.00126221	20.8604
Paraprevotella	5	174606261	rs2081023	G	A	-0.122561	0.0236507	2.638e-07	7178	0.1024	0.00372725	26.8468
Paraprevotella	17	69135631	rs9900242	G	A	-0.0852967	0.0175212	1.14068e-06	6900	0.3608	0.00342294	23.6926
Paraprevotella	13	86162420	rs9602779	C	A	-0.106692	0.0220263	6.92746e-07	7177	0.173	0.00325849	23.4561
Paraprevotella	3	149298792	rs140997932	C	T	-0.162376	0.0354178	2.11119e-06	6187	0.0646	0.00338567	21.0115
Paraprevotella	11	114526679	rs145020347	G	A	-0.12465	0.0262323	4.03009e-06	6859	0.1392	0.00328112	22.5727
Paraprevotella	12	114131978	rs4767113	T	C	0.0882466	0.018382	2.14357e-06	6900	0.2873	0.00332901	23.0402
Paraprevotella	1	195971173	rs3008582	C	T	0.10572	0.0227246	4.35989e-06	7175	0.1322	0.00300742	21.6373
Paraprevotella	11	41079703	rs4756632	T	G	-0.138905	0.0289897	3.81747e-06	7179	0.0934	0.00318787	22.9525
Paraprevotella	12	25249743	rs10842464	C	T	-0.0758215	0.0172568	6.59715e-06	7178	0.4185	0.00268223	19.2994
Paraprevotella	7	81759508	rs3801748	A	G	0.0779721	0.0171691	5.20177e-06	7179	0.3459	0.00286465	20.6187
Paraprevotella	18	69623804	rs7240324	G	T	-0.10229	0.0226948	5.95902e-06	6900	0.1909	0.00293556	20.3091
Paraprevotella	12	71978728	rs17109926	G	A	-0.0988335	0.0216172	6.75279e-06	7179	0.1879	0.00290325	20.8973
Paraprevotella	6	83459314	rs17785622	G	A	0.248065	0.0524304	1.92659e-06	3288	0.0596	0.00676219	22.3718
Parasutterella	20	25599776	rs2387977	C	T	-0.0681778	0.0134756	5.38476e-07	11345	0.4583	0.00225117	25.5927
Parasutterella	2	72235444	rs7572229	A	G	0.066273	0.0132736	6.31698e-07	11383	0.4901	0.00218519	24.9242
Parasutterella	4	15565736	rs35414597	A	T	-0.0684946	0.0142143	1.51206e-06	11386	0.339	0.00203519	23.2158
Parasutterella	4	65556925	rs6828768	T	C	0.0636852	0.0132645	1.78328e-06	11386	0.5	0.00202043	23.0472
Parasutterella	10	44293839	rs10899911	G	A	-0.0717102	0.0148151	1.15272e-06	11386	0.2724	0.00205346	23.4247
Parasutterella	12	5275540	rs7303158	T	C	0.0646859	0.0134256	1.32776e-06	11386	0.4423	0.00203468	23.2101
Parasutterella	2	178954708	rs78383039	C	T	-0.146315	0.0297119	1.57438e-06	9174	0.0666	0.00263638	24.2448
Parasutterella	8	114804024	rs35055552	C	T	0.109554	0.0235433	3.34853e-06	9970	0.0775	0.00216714	21.649
Parasutterella	6	137615592	rs2090816	C	A	0.0840967	0.0177315	2.89715e-06	11385	0.1571	0.00197187	22.4901
Parasutterella	12	126498824	rs1403396	T	A	-0.0756729	0.0159035	2.75519e-06	11378	0.2147	0.00198595	22.6371
Parasutterella	17	14692867	rs55877868	C	A	-0.104458	0.0228089	2.87068e-06	10588	0.0964	0.00197696	20.9696
Parasutterella	15	67316307	rs8039785	G	T	0.0618345	0.0133	3.62095e-06	11383	0.4523	0.00189529	21.6113
Parasutterella	8	16674526	rs823424	A	G	-0.0713448	0.0156958	4.95295e-06	11386	0.2097	0.00181133	20.6576
Parasutterella	12	53260710	rs7311004	C	T	-0.0617522	0.0136438	5.92054e-06	11384	0.3757	0.00179621	20.4812
Parasutterella	3	156550415	rs62273907	G	A	0.229468	0.0502262	5.88384e-06	3691	0.0497	0.0056233	20.8617
Parasutterella	3	193896709	rs6809952	A	G	-0.0684957	0.0150892	8.13349e-06	11077	0.2734	0.00185681	20.6024
Parasutterella	3	30163689	rs11715853	A	G	-0.0662952	0.0146114	6.22913e-06	11386	0.3141	0.00180478	20.5828
Peptococcus	3	17793504	rs75754569	G	C	0.181434	0.0319429	1.09884e-08	5481	0.1103	0.00585169	32.2501
Peptococcus	13	91182556	rs77681628	T	C	0.200307	0.0387328	2.68836e-07	4842	0.0586	0.00549312	26.7336
Peptococcus	4	35358594	rs10031059	C	T	-0.121167	0.0225844	1.23637e-07	5526	0.2207	0.0051818	28.7734
Peptococcus	6	99020289	rs6918730	A	G	0.135311	0.0289742	1.14732e-06	5656	0.0974	0.00384114	21.8015
Peptococcus	14	57985112	rs413827	A	G	0.110229	0.0237523	3.30085e-06	5482	0.2127	0.00391328	21.529
Peptococcus	2	33691809	rs2054133	A	G	0.0895433	0.0188332	2.14166e-06	5657	0.4742	0.00398017	22.5978
Peptococcus	10	78716030	rs11001941	A	G	-0.195611	0.0392217	1.32858e-06	5607	0.0676	0.00441654	24.8645
Peptococcus	9	104595848	rs7033353	G	T	0.090152	0.018995	2.21957e-06	5657	0.4195	0.00396606	22.5174
Peptococcus	22	50973113	rs5770862	C	T	0.162018	0.0356813	3.21957e-06	5431	0.0666	0.00378197	20.6103
Peptococcus	15	75073172	rs34282744	C	G	0.191797	0.0399832	1.83535e-06	5257	0.0616	0.00435807	23.0019
Peptococcus	11	968356	rs72850165	C	T	-0.134304	0.0300423	5.74152e-06	5627	0.1083	0.00353911	19.9782
Peptococcus	11	4019788	rs11030569	T	A	-0.17402	0.0374133	3.12991e-06	5329	0.0775	0.00404335	21.6263
Peptococcus	6	162239191	rs7766680	C	G	0.0976832	0.0214155	3.50768e-06	5655	0.2485	0.00366569	20.7984
Peptococcus	1	75971700	rs74592222	A	G	0.137957	0.0302965	8.55342e-06	5329	0.1173	0.00387588	20.7272
Peptococcus	20	43118017	rs36121075	G	A	-0.14067	0.030628	6.9872e-06	5301	0.1282	0.00396355	21.0864
Peptococcus	1	216223782	rs12069354	T	C	0.16763	0.03795	9.28339e-06	5352	0.0666	0.0036323	19.5036
Phascolarctobacterium	12	53098742	rs75882962	C	T	0.0968661	0.0190575	3.18987e-07	10710	0.167	0.00240644	25.8303
Phascolarctobacterium	4	183252836	rs56157888	C	A	0.0954864	0.0193976	1.08506e-06	10031	0.17	0.00240987	24.227
Phascolarctobacterium	3	168339417	rs56069061	A	G	-0.111306	0.0230694	1.87174e-06	11007	0.1014	0.00211045	23.2746
Phascolarctobacterium	3	186553389	rs74540770	A	G	-0.121014	0.0258621	3.60275e-06	9403	0.0646	0.00232312	21.8905
Phascolarctobacterium	17	73584441	rs76124218	G	C	-0.159361	0.0344532	2.66969e-06	7314	0.0517	0.00291663	21.3888
Phascolarctobacterium	1	203102563	rs6427992	C	G	-0.0652458	0.0137508	2.08614e-06	11113	0.3926	0.00202179	22.5097
Phascolarctobacterium	2	174436533	rs12618201	G	A	0.0641657	0.0138202	3.37696e-06	11113	0.3469	0.001936	21.5526
Phascolarctobacterium	22	47841258	rs74847270	G	A	-0.104889	0.0230998	5.73099e-06	11098	0.0875	0.00185436	20.6142
Phascolarctobacterium	8	102434276	rs1264476	G	T	0.0767335	0.0166041	4.29567e-06	11104	0.1998	0.00191966	21.353
Phascolarctobacterium	14	21358155	rs28525131	A	G	-0.118657	0.0269048	8.22677e-06	10457	0.0944	0.00185658	19.4466
Phascolarctobacterium	13	71376322	rs7982713	A	G	0.0726922	0.0163201	9.72164e-06	10710	0.2286	0.001849	19.8358
Phascolarctobacterium	4	17051156	rs11929846	C	T	-0.0697199	0.0157969	8.88416e-06	11114	0.2097	0.0017496	19.4756
Prevotella7	3	60474379	rs430270	C	A	0.139155	0.0297055	2.86846e-06	3318	0.2008	0.0065703	21.9312
Prevotella7	2	12101762	rs57404562	A	C	0.155486	0.0316057	6.21576e-07	3487	0.1799	0.00689285	24.1883
Prevotella7	18	71442664	rs9959718	A	G	0.133012	0.0275361	1.90058e-06	3489	0.2495	0.00664324	23.3199
Prevotella7	22	24613952	rs9608249	G	A	-0.158213	0.0336317	2.06687e-06	3482	0.171	0.00631551	22.1176
Prevotella7	2	242066314	rs2240542	T	C	0.12085	0.0261776	4.84146e-06	3489	0.2575	0.00607137	21.3002
Prevotella7	10	133000320	rs2918132	T	C	-0.114648	0.0254916	6.42409e-06	3318	0.3678	0.00605937	20.2153
Prevotella7	11	19943115	rs16937247	C	G	0.146098	0.0351529	9.63705e-06	3486	0.1402	0.0049305	17.263
Prevotella7	16	47237609	rs118038478	G	A	0.205676	0.0468917	7.85422e-06	3295	0.0755	0.00580483	19.2269
Prevotella7	1	3343802	rs12124567	G	A	-0.121281	0.0275017	9.48982e-06	3283	0.2624	0.00588887	19.4358
Prevotella7	6	91019654	rs12195431	C	T	0.196528	0.0442322	8.72818e-06	3489	0.0785	0.00562626	19.7298
Prevotella7	1	29736216	rs9426434	C	T	-0.123657	0.0278514	9.71711e-06	3318	0.2734	0.00590601	19.7007
Prevotella7	11	39821773	rs79263163	C	A	-0.143982	0.031501	7.51048e-06	3489	0.1849	0.00595216	20.8795
Prevotella9	19	639161	rs111509883	C	T	0.171131	0.0347624	1.24389e-06	6960	0.0845	0.0034699	24.2276
Prevotella9	8	19115604	rs2683313	G	A	-0.0724576	0.0151603	1.68895e-06	10260	0.3082	0.00222147	22.8386
Prevotella9	22	44236460	rs117271932	G	A	0.208089	0.0440393	2.81722e-06	4878	0.0467	0.00455608	22.3171
Prevotella9	9	109009495	rs10512344	G	C	0.247373	0.0544087	3.19324e-06	3063	0.0328	0.00670347	20.6578
Prevotella9	1	118852817	rs9428102	G	A	-0.0778845	0.0176068	4.61734e-06	10264	0.2366	0.00190281	19.5639
Prevotella9	20	21470713	rs746764	C	T	-0.0915772	0.0193245	2.03999e-06	9385	0.173	0.00238719	22.4526
Prevotella9	15	38513730	rs16966465	C	G	0.0743348	0.0165291	9.33202e-06	10261	0.2346	0.00196718	20.221
Prevotella9	10	12497581	rs2104588	C	T	0.105558	0.023773	8.12987e-06	9268	0.1193	0.0021228	19.7117
Prevotella9	10	122819400	rs11199734	T	A	0.0770209	0.0169462	7.00288e-06	10263	0.2177	0.00200874	20.6532
Prevotella9	18	19993452	rs7232121	C	G	0.0671292	0.014423	3.76013e-06	9790	0.4791	0.00220786	21.6583
Prevotella9	2	11232685	rs11685699	T	C	-0.141357	0.0295665	2.02552e-06	8342	0.0825	0.00273262	22.8525
Prevotella9	22	26152738	rs9613013	A	G	0.0917591	0.0202697	6.10415e-06	9790	0.1451	0.00208888	20.4888
Prevotella9	1	14161251	rs2495052	G	A	0.0838978	0.0188523	8.97142e-06	9790	0.1789	0.00201889	19.8008
Prevotella9	2	91954502	rs72815774	C	T	-0.176186	0.0393068	8.78291e-06	5728	0.0706	0.00349529	20.0842
Prevotella9	17	59421778	rs4968431	T	G	0.0640113	0.0144162	8.58441e-06	10271	0.3638	0.00191586	19.7118
Prevotella9	12	1794470	rs7976209	C	T	-0.0870786	0.0197951	7.28343e-06	10263	0.167	0.00188199	19.3475
Prevotella9	4	161115744	rs12648235	C	T	0.0785902	0.0177676	7.39079e-06	10271	0.1571	0.00190126	19.5613
Prevotella9	5	63736025	rs1304512	A	G	0.0761593	0.0165885	5.29082e-06	9790	0.2187	0.00214841	21.0739
Prevotella9	18	71992502	rs7237249	T	C	-0.0823764	0.0182126	8.93303e-06	10271	0.1352	0.00198786	20.454
RikenellaceaeRC9gutgroup	9	112657543	rs2900503	T	G	-0.172329	0.0326671	1.55282e-07	3320	0.171	0.00831251	27.8121
RikenellaceaeRC9gutgroup	4	149562638	rs17582787	G	A	-0.157739	0.0339924	3.55377e-06	3320	0.1292	0.00644421	21.5206
RikenellaceaeRC9gutgroup	11	102429543	rs7113155	C	G	0.114423	0.0247798	5.26481e-06	3334	0.4523	0.00635467	21.3092
RikenellaceaeRC9gutgroup	4	84698188	rs4270579	A	G	-0.118021	0.0271041	5.45647e-06	3331	0.3042	0.00565992	18.9491
RikenellaceaeRC9gutgroup	10	135010198	rs2998141	C	T	-0.136346	0.0293073	4.42373e-06	3330	0.2217	0.00645772	21.631
RikenellaceaeRC9gutgroup	7	73334987	rs4717843	T	G	-0.119376	0.0260548	4.7173e-06	3220	0.3618	0.00647709	20.9792
RikenellaceaeRC9gutgroup	1	164800873	rs9887954	A	G	-0.114849	0.0249013	4.80801e-06	3330	0.4364	0.00634752	21.2595
RikenellaceaeRC9gutgroup	16	76605358	rs7193937	C	G	0.124153	0.027741	6.18767e-06	3220	0.2893	0.00618191	20.0171
RikenellaceaeRC9gutgroup	6	165668732	rs80309088	A	G	0.17405	0.0383423	4.55642e-06	3170	0.1292	0.0064583	20.5929
RikenellaceaeRC9gutgroup	4	163830516	rs12501673	G	A	0.116395	0.0262253	6.28983e-06	3334	0.325	0.00587361	19.6865
RikenellaceaeRC9gutgroup	4	155865671	rs17032291	C	T	-0.169579	0.0368251	6.61004e-06	3206	0.1412	0.00657093	21.1925
RikenellaceaeRC9gutgroup	19	1970021	rs2074881	C	T	-0.142236	0.032391	9.44772e-06	3315	0.1789	0.0057832	19.2712
RikenellaceaeRC9gutgroup	5	31406285	rs7712231	G	A	0.156284	0.0350462	7.97036e-06	3334	0.165	0.00592923	19.874
Romboutsia	10	17019559	rs61841503	A	G	0.092888	0.0171454	3.99597e-08	13568	0.1372	0.00215859	29.3467
Romboutsia	7	5319387	rs10279978	G	A	-0.0622202	0.0127675	1.17009e-06	14143	0.3479	0.0016764	23.7458
Romboutsia	1	171903885	rs16843578	T	C	-0.0875276	0.0196779	5.08123e-06	14186	0.0825	0.00139274	19.7821
Romboutsia	13	88725540	rs77702691	G	A	-0.094406	0.0208544	7.36973e-06	12487	0.1024	0.00163844	20.4895
Romboutsia	2	16066705	rs75987356	A	G	-0.129578	0.0280454	6.70799e-06	10466	0.0686	0.00203552	21.3431
Romboutsia	8	5088054	rs75200530	G	T	-0.190644	0.0421065	5.06555e-06	5246	0.0467	0.00389249	20.492
Romboutsia	13	32720756	rs9567264	T	C	0.0580018	0.0127495	5.75689e-06	14180	0.3201	0.00145743	20.6937
Romboutsia	7	78136725	rs34302036	G	A	0.0550261	0.0120835	5.87667e-06	14185	0.4145	0.00145979	20.7345
Romboutsia	11	133834657	rs7109293	G	A	0.0919112	0.0205738	6.98354e-06	14141	0.0924	0.00140933	19.9547
Romboutsia	5	57229635	rs114398731	C	G	-0.131039	0.0293815	7.95851e-06	10326	0.0358	0.00192257	19.8868
Romboutsia	7	106406824	rs28603357	C	T	-0.214911	0.0474739	8.52235e-06	3693	0.0636	0.00551854	20.482
Romboutsia	11	99665050	rs11221428	C	T	-0.0726779	0.0158263	6.48646e-06	14187	0.1551	0.00148426	21.0855
Romboutsia	6	135411737	rs9389266	G	T	0.0722815	0.0162353	9.38461e-06	14187	0.169	0.00139519	19.8185
Romboutsia	7	145760298	rs62504452	G	A	-0.0710048	0.0156654	4.65831e-06	14178	0.166	0.00144693	20.5414
Roseburia	16	8307948	rs2034589	C	G	0.0629765	0.0123489	5.01161e-07	17846	0.2276	0.00145521	26.0047
Roseburia	4	119349	rs116270582	A	T	-0.153844	0.0329324	1.19525e-06	9099	0.0487	0.00239265	21.8182
Roseburia	12	50650057	rs2160994	C	T	0.0550687	0.0112481	9.6985e-07	17444	0.3797	0.00137217	23.9663
Roseburia	11	12009569	rs16910295	C	T	-0.0980434	0.020957	2.91111e-06	16648	0.0606	0.00131295	21.884
Roseburia	1	95178974	rs12740451	C	T	0.0697527	0.0153607	7.34264e-06	17837	0.1252	0.00115471	20.6181
Roseburia	3	57116228	rs6445851	A	G	-0.0497336	0.0108158	3.52721e-06	17851	0.4006	0.00118305	21.1413
Roseburia	13	103117486	rs9300744	T	C	-0.0588452	0.0126228	4.75118e-06	17854	0.2386	0.00121576	21.7301
Roseburia	5	89598914	rs2943022	C	T	0.0493786	0.0106763	4.11408e-06	17854	0.4602	0.00119668	21.3887
Roseburia	6	12774611	rs6930661	T	C	-0.0961587	0.0204975	2.47942e-06	16945	0.0755	0.00129709	22.0052
Roseburia	10	16051097	rs4748237	C	G	0.0488326	0.0106404	4.67223e-06	17851	0.4046	0.00117849	21.0597
Roseburia	1	145655256	rs147990086	G	A	-0.0578936	0.01324	8.92942e-06	17840	0.1909	0.0010706	19.1178
Roseburia	5	125076494	rs329182	C	T	0.0690327	0.0152884	5.90142e-06	17854	0.1571	0.00114065	20.3862
Roseburia	1	194183650	rs302266	C	T	-0.0777312	0.0172985	8.12587e-06	17056	0.1203	0.00118245	20.1893
Roseburia	6	166170836	rs75326254	T	C	-0.104628	0.0230897	7.50204e-06	15893	0.0636	0.0012903	20.5307
Roseburia	15	86512809	rs55858165	C	A	0.179284	0.0404954	9.98975e-06	5447	0.0775	0.00358555	19.5936
Roseburia	15	37859065	rs57466170	T	C	0.0741405	0.0171601	8.30102e-06	17333	0.0865	0.0010758	18.6647
Roseburia	5	144135655	rs78753150	C	A	0.0968739	0.0214067	9.98312e-06	16303	0.0586	0.00125459	20.4768
Ruminiclostridium5	21	19151940	rs243585	G	C	-0.0585939	0.0121017	1.32681e-06	16906	0.3012	0.00138475	23.4402
Ruminiclostridium5	12	1891043	rs2286384	C	G	-0.0518814	0.0107482	1.43857e-06	17394	0.501	0.00133773	23.297
Ruminiclostridium5	20	41177956	rs79968837	G	A	-0.0950311	0.0193507	1.14623e-06	16602	0.0686	0.00145059	24.1148
Ruminiclostridium5	10	12835085	rs2482038	A	C	0.0518991	0.0108777	1.70314e-06	17396	0.4384	0.00130686	22.7613
Ruminiclostridium5	5	32477664	rs113753996	C	T	0.0820689	0.0174463	3.98895e-06	16680	0.1372	0.00132489	22.1259
Ruminiclostridium5	6	50405920	rs1492620	C	T	-0.0830505	0.0180073	3.52577e-06	17397	0.0805	0.00122119	21.2685
Ruminiclostridium5	8	131316030	rs2791343	C	T	0.051717	0.0113369	5.53959e-06	17392	0.34	0.00119512	20.808
Ruminiclostridium5	10	35262588	rs10827477	G	A	-0.0547387	0.0115163	2.19177e-06	17391	0.3151	0.00129739	22.5896
Ruminiclostridium5	20	60293505	rs6121460	A	G	0.0932955	0.0199206	2.64107e-06	17318	0.0805	0.00126494	21.9314
Ruminiclostridium5	1	41878680	rs2801960	G	C	0.0520975	0.0115111	6.20872e-06	17387	0.3181	0.00117669	20.4809
Ruminiclostridium5	16	86769909	rs8053158	G	A	-0.0740543	0.0159151	5.89806e-06	17397	0.1203	0.00124299	21.6487
Ruminiclostridium5	13	108775162	rs1223978	C	T	0.0484169	0.0108254	8.16186e-06	17381	0.4801	0.00114956	20.0011
Ruminiclostridium5	2	103755970	rs73002572	C	G	0.181548	0.0414078	8.8222e-06	3761	0.0547	0.00508508	19.2125
Ruminiclostridium5	21	33811886	rs2833828	A	G	0.0489617	0.0108702	6.81651e-06	17397	0.4533	0.00116481	20.2856
Ruminiclostridium5	3	55243531	rs4955951	G	A	-0.0713749	0.0165826	9.95519e-06	17397	0.0924	0.00106377	18.524
Ruminiclostridium6	14	20954661	rs1756364	T	G	0.0999189	0.0197169	2.53654e-07	12933	0.1213	0.0019818	25.6775
Ruminiclostridium6	14	56938952	rs71414120	G	T	0.200894	0.0406434	1.07697e-06	5567	0.0765	0.0043695	24.423
Ruminiclostridium6	16	72136154	rs61060922	G	T	0.15913	0.0322283	1.08647e-06	8955	0.0447	0.00271506	24.3741
Ruminiclostridium6	1	240503826	rs79968172	A	G	0.11614	0.0243083	1.66054e-06	12802	0.0557	0.00177991	22.8235
Ruminiclostridium6	11	40289063	rs77193512	G	A	0.0736533	0.0153163	1.29587e-06	13380	0.167	0.00172531	23.1211
Ruminiclostridium6	8	79766499	rs11992182	C	A	0.0625299	0.0137876	4.64839e-06	13381	0.2883	0.00153478	20.5653
Ruminiclostridium6	18	76018244	rs72991535	G	T	0.135604	0.0295174	4.95367e-06	9642	0.0596	0.00218409	21.1007
Ruminiclostridium6	11	86179076	rs663262	C	T	-0.13498	0.0310715	3.39417e-06	7876	0.0517	0.00239041	18.8672
Ruminiclostridium6	13	111703249	rs9555756	C	A	-0.0804138	0.0176692	7.10127e-06	13369	0.1243	0.00154688	20.7092
Ruminiclostridium6	2	5548605	rs792058	A	G	0.0554234	0.0125423	8.57953e-06	12933	0.4274	0.00150757	19.5238
Ruminiclostridium6	10	132651293	rs10829821	C	T	-0.097606	0.0216072	3.47141e-06	12802	0.0855	0.00159142	20.4026
Ruminiclostridium6	19	10115515	rs67479537	C	T	0.118994	0.026487	9.302e-06	11613	0.0795	0.00173495	20.1795
Ruminiclostridium6	15	61047117	rs1871858	G	C	-0.105422	0.0237274	9.11606e-06	12818	0.0795	0.00153769	19.7374
Ruminiclostridium6	10	128214403	rs116969552	G	A	-0.166823	0.0376681	9.15949e-06	6824	0.0358	0.00286601	19.6081
Ruminiclostridium6	19	49209339	rs2548459	T	C	0.0554866	0.0122755	6.40206e-06	13377	0.4702	0.00152503	20.4285
Ruminiclostridium6	7	101271282	rs73176030	C	T	0.058665	0.013208	7.28883e-06	13378	0.3181	0.0014725	19.7252
Ruminiclostridium6	4	36478011	rs35362464	A	C	0.0720077	0.0165387	8.99138e-06	13308	0.1511	0.00142241	18.9536
Ruminiclostridium9	3	157841287	rs57665991	G	C	-0.0641507	0.0123339	2.07274e-07	16725	0.2386	0.00161487	27.0491
Ruminiclostridium9	1	247710285	rs12040548	T	G	0.0570422	0.0122359	3.14872e-06	16721	0.3111	0.00129806	21.7304
Ruminiclostridium9	7	47013498	rs115044523	A	G	-0.0980026	0.0202616	2.37202e-06	16107	0.0915	0.00145038	23.3922
Ruminiclostridium9	11	68886460	rs12419854	A	T	-0.0727975	0.0155594	3.17992e-06	16027	0.1779	0.00136396	21.8873
Ruminiclostridium9	20	2210530	rs6082461	C	A	0.0586425	0.0131004	4.86594e-06	16650	0.2068	0.00120204	20.0357
Ruminiclostridium9	9	74214419	rs113048721	G	C	0.0600735	0.0132737	4.10352e-06	16719	0.2386	0.00122359	20.4799
Ruminiclostridium9	19	34371198	rs918449	G	A	-0.0950908	0.0197177	2.55994e-06	16725	0.0696	0.00138866	23.2548
Ruminiclostridium9	6	128568828	rs73592673	T	A	-0.081629	0.0169515	2.13971e-06	15493	0.1471	0.00149448	23.1856
Ruminiclostridium9	7	155701010	rs79082720	G	C	0.0928576	0.0204871	6.46935e-06	16094	0.0954	0.00127484	20.5409
Ruminiclostridium9	8	14697544	rs74303178	C	T	0.0532742	0.0119274	7.91566e-06	16706	0.3201	0.00119276	19.9477
Ruminiclostridium9	2	204706865	rs13033315	A	T	0.0511195	0.0111418	5.68052e-06	16724	0.4503	0.00125712	21.0481
Ruminiclostridium9	3	29179983	rs9809789	T	C	-0.0717454	0.0159673	8.71968e-06	16025	0.168	0.00125828	20.1869
Ruminiclostridium9	13	90441578	rs9522712	C	T	0.0699728	0.0154939	4.65962e-06	16725	0.1451	0.00121798	20.3932
Ruminiclostridium9	6	67655320	rs78191726	C	T	0.0944998	0.0210206	7.58287e-06	16039	0.0905	0.00125848	20.2077
Ruminiclostridium9	12	10702414	rs7137760	T	C	0.050797	0.0112182	7.06911e-06	16722	0.4145	0.00122464	20.501
RuminococcaceaeNK4A214group	22	17793012	rs5994253	G	A	-0.0811302	0.0157621	2.35183e-07	15288	0.1461	0.00172996	26.4899
RuminococcaceaeNK4A214group	22	49796014	rs136761	A	G	-0.0587521	0.0119155	8.15195e-07	14822	0.4294	0.00163759	24.3089
RuminococcaceaeNK4A214group	1	157338888	rs11586410	A	G	-0.0863422	0.0169937	3.66276e-07	14822	0.1342	0.00173864	25.8114
RuminococcaceaeNK4A214group	12	78373555	rs34576931	C	G	-0.0873312	0.0194886	4.71641e-06	14678	0.0915	0.00136621	20.0779
RuminococcaceaeNK4A214group	2	235430299	rs114244418	G	C	-0.175266	0.0372779	3.59151e-06	7123	0.0408	0.00309374	22.0989
RuminococcaceaeNK4A214group	20	18030357	rs4814689	T	C	-0.1083	0.0230708	4.5519e-06	14009	0.0666	0.00157052	22.0329
RuminococcaceaeNK4A214group	7	132042135	rs73158814	G	C	-0.109257	0.0227458	2.19798e-06	13077	0.0736	0.00176126	23.0691
RuminococcaceaeNK4A214group	2	239087912	rs12731	G	A	-0.0527684	0.0115053	4.87237e-06	15288	0.4513	0.00137405	21.0326
RuminococcaceaeNK4A214group	2	141897042	rs7573569	C	T	0.107739	0.0233638	3.23139e-06	14822	0.0716	0.0014326	21.2616
RuminococcaceaeNK4A214group	3	26509287	rs147475196	G	A	-0.133769	0.0295196	4.72496e-06	9917	0.0775	0.00206637	20.5305
RuminococcaceaeNK4A214group	16	24073806	rs62027366	C	T	0.0615389	0.0137612	6.58456e-06	14822	0.2296	0.0013474	19.9954
RuminococcaceaeNK4A214group	4	159932022	rs12642039	C	T	-0.0553003	0.0119397	3.43005e-06	15276	0.3658	0.00140232	21.449
RuminococcaceaeNK4A214group	5	35288938	rs35559912	C	T	-0.0925071	0.0203674	4.89023e-06	13976	0.0656	0.00147386	20.6261
RuminococcaceaeNK4A214group	3	84725039	rs13087692	G	T	0.0574623	0.012594	8.69224e-06	15288	0.3052	0.00135988	20.8154
RuminococcaceaeNK4A214group	1	100248591	rs6681678	T	C	-0.100174	0.024	9.04931e-06	13031	0.0497	0.00133515	17.4189
RuminococcaceaeNK4A214group	5	123846318	rs11241747	T	C	0.0533858	0.0120035	6.58971e-06	14822	0.3907	0.00133276	19.7779
RuminococcaceaeUCG002	15	80713184	rs77564310	C	A	-0.0713093	0.0140855	3.28614e-07	17000	0.1789	0.00150537	25.6268
RuminococcaceaeUCG002	12	47384118	rs55793120	C	T	0.137396	0.027414	4.80674e-07	11669	0.0507	0.00214802	25.1148
RuminococcaceaeUCG002	1	14732458	rs10927423	A	C	-0.0713617	0.0147712	8.49518e-07	17096	0.1829	0.00136336	23.3371
RuminococcaceaeUCG002	4	12207874	rs67746927	G	C	-0.054237	0.0110357	9.17088e-07	16651	0.4414	0.00144851	24.1512
RuminococcaceaeUCG002	11	111712942	rs116974815	A	C	-0.189731	0.0396566	2.02518e-06	5819	0.0577	0.00391823	22.882
RuminococcaceaeUCG002	14	77502546	rs7155595	A	C	0.0569929	0.0116986	1.14931e-06	17084	0.3091	0.00138733	23.7312
RuminococcaceaeUCG002	11	86335459	rs7120052	C	A	0.0624796	0.0135523	1.96895e-06	17097	0.1759	0.00124162	21.252
RuminococcaceaeUCG002	1	227563126	rs10916131	T	C	-0.069333	0.0146753	2.87497e-06	17097	0.1382	0.00130382	22.3179
RuminococcaceaeUCG002	1	238938497	rs79016051	T	C	-0.0887747	0.0189424	2.33742e-06	16937	0.0905	0.00129511	21.9612
RuminococcaceaeUCG002	19	54475808	rs12463378	G	A	-0.0522061	0.0112086	2.95523e-06	16994	0.4175	0.00127493	21.6912
RuminococcaceaeUCG002	5	123822114	rs11750293	T	G	-0.0578304	0.0120512	1.76136e-06	17094	0.2813	0.00134531	23.0249
RuminococcaceaeUCG002	1	190171640	rs2265670	G	C	-0.0512404	0.0109287	2.99166e-06	17096	0.4583	0.00128421	21.9805
RuminococcaceaeUCG002	10	73820548	rs15256	T	C	0.0732376	0.016834	9.45659e-06	17095	0.0865	0.00110597	18.9253
RuminococcaceaeUCG002	4	23325040	rs882348	G	A	-0.0799946	0.0178618	5.44852e-06	17097	0.1064	0.00117177	20.0549
RuminococcaceaeUCG002	2	45178830	rs72874194	C	G	-0.0770289	0.016725	3.46664e-06	16651	0.0994	0.00127228	21.2092
RuminococcaceaeUCG002	3	24045453	rs6793778	T	C	-0.0558706	0.0125258	9.81289e-06	17094	0.2624	0.00116254	19.8932
RuminococcaceaeUCG002	12	129451330	rs7342369	A	C	-0.0527803	0.0116023	5.66121e-06	16651	0.3231	0.00124129	20.6919
RuminococcaceaeUCG002	9	20131746	rs10964441	A	G	-0.14906	0.034486	7.45116e-06	5346	0.0527	0.00348252	18.6756
RuminococcaceaeUCG002	11	43344751	rs11607472	G	A	-0.0780229	0.0176325	7.18671e-06	16282	0.1074	0.00120112	19.5778
RuminococcaceaeUCG002	19	43637890	rs7249614	G	A	-0.0492778	0.0110807	9.07376e-06	16651	0.3847	0.00118635	19.7751
RuminococcaceaeUCG002	5	141014951	rs76847269	G	A	0.163508	0.0356151	5.1719e-06	7654	0.0567	0.00274617	21.0716
RuminococcaceaeUCG002	2	120757853	rs6542556	G	A	0.050974	0.011406	7.86123e-06	17094	0.3449	0.00116702	19.97
RuminococcaceaeUCG002	13	87920450	rs57079348	G	T	-0.076573	0.0172819	7.21822e-06	16372	0.1213	0.00119769	19.6296
RuminococcaceaeUCG002	15	90780618	rs56030423	A	G	-0.0982874	0.0216344	6.30385e-06	14937	0.0885	0.00137988	20.637
RuminococcaceaeUCG002	14	73589896	rs362417	C	G	-0.054863	0.0120984	7.80005e-06	17097	0.2664	0.00120133	20.5614
RuminococcaceaeUCG002	9	114066670	rs113147300	G	A	-0.075842	0.0164562	7.6914e-06	16370	0.1322	0.00129583	21.2377
RuminococcaceaeUCG003	7	51541468	rs73341549	C	T	-0.169857	0.0318768	1.50953e-07	6744	0.0507	0.00419253	28.3851
RuminococcaceaeUCG003	2	205238716	rs6759615	G	A	0.102523	0.0200204	7.86224e-07	14410	0.0696	0.00181653	26.2202
RuminococcaceaeUCG003	19	49209851	rs646327	A	G	0.0586696	0.0118369	7.8318e-07	14406	0.4682	0.00170241	24.5633
RuminococcaceaeUCG003	12	75496463	rs11613919	T	G	0.0727604	0.0155716	1.62509e-06	14309	0.2127	0.00152353	21.8303
RuminococcaceaeUCG003	9	134416970	rs11243416	C	T	-0.0925653	0.0191203	1.66882e-06	14004	0.1014	0.00167081	23.4339
RuminococcaceaeUCG003	15	35071718	rs16959793	C	A	-0.062527	0.0131259	2.21709e-06	14412	0.2803	0.00157207	22.6892
RuminococcaceaeUCG003	8	82026852	rs4452755	C	A	-0.0634463	0.0134741	3.29335e-06	14406	0.3052	0.00153675	22.1694
RuminococcaceaeUCG003	2	37905976	rs10490280	T	C	-0.0672094	0.0143309	4.15551e-06	14004	0.2177	0.00156811	21.9912
RuminococcaceaeUCG003	6	105781538	rs4532474	A	G	0.0769231	0.017045	4.82127e-06	14412	0.1491	0.00141119	20.3639
RuminococcaceaeUCG003	18	46485154	rs4629039	A	T	0.0553742	0.0122659	6.54355e-06	14404	0.34	0.00141291	20.3776
RuminococcaceaeUCG003	7	97348436	rs2523124	C	T	-0.0546625	0.0120823	5.7837e-06	14409	0.3976	0.00141849	20.4652
RuminococcaceaeUCG003	1	13794594	rs3013089	A	G	-0.0551473	0.0120346	4.38133e-06	14408	0.3847	0.00145529	20.9955
RuminococcaceaeUCG003	3	41982393	rs78720113	G	A	-0.115348	0.0249601	7.59261e-06	13078	0.0696	0.00163035	21.3533
RuminococcaceaeUCG003	22	25292719	rs139730	C	G	-0.0577655	0.0130645	9.72112e-06	14004	0.2863	0.0013941	19.5475
RuminococcaceaeUCG004	3	54427795	rs6769553	G	A	0.0849743	0.0157451	7.91068e-08	9501	0.2843	0.00305624	29.1202
RuminococcaceaeUCG004	1	103732214	rs12125734	T	G	0.133972	0.0257417	2.09428e-07	8938	0.0865	0.00302133	27.0804
RuminococcaceaeUCG004	3	169966722	rs511258	A	G	-0.0757474	0.0162475	4.52052e-06	9500	0.2634	0.00228269	21.7306
RuminococcaceaeUCG004	7	24791998	rs2248146	C	T	0.0689452	0.0153649	8.20001e-06	9502	0.3221	0.00211452	20.1306
RuminococcaceaeUCG004	9	7317307	rs10976229	G	T	0.095976	0.0214554	7.04477e-06	9116	0.1412	0.00219026	20.0059
RuminococcaceaeUCG004	2	239846337	rs7569771	G	A	-0.075914	0.0170308	8.11964e-06	9502	0.2167	0.00208666	19.8647
RuminococcaceaeUCG004	8	139253064	rs872501	A	G	0.116125	0.025946	5.80805e-06	8473	0.1272	0.00235855	20.0265
RuminococcaceaeUCG004	1	18676399	rs550351	C	A	0.078587	0.018003	9.43128e-06	9498	0.4404	0.0020022	19.051
RuminococcaceaeUCG004	6	2119329	rs3800154	C	A	-0.0797959	0.0177639	6.11581e-06	9406	0.2207	0.00214066	20.1739
RuminococcaceaeUCG004	6	132887921	rs11961899	A	G	-0.0707825	0.0161381	9.1802e-06	9501	0.2714	0.00202068	19.2333
RuminococcaceaeUCG004	3	197683751	rs9818949	T	G	0.0859927	0.0188671	5.38832e-06	9116	0.2187	0.00227362	20.769
RuminococcaceaeUCG004	11	15771251	rs7123615	G	C	-0.0786157	0.0179592	7.09181e-06	9502	0.169	0.0020126	19.1582
RuminococcaceaeUCG005	7	18026604	rs10950694	C	T	0.0577628	0.011412	4.298e-07	15821	0.4235	0.00161672	25.6164
RuminococcaceaeUCG005	20	16312851	rs34781347	A	G	0.188685	0.0386484	6.04728e-07	6061	0.0596	0.00391708	23.8269
RuminococcaceaeUCG005	11	27747671	rs12288512	G	A	0.066635	0.0144356	3.10278e-06	15473	0.1799	0.0013752	21.305
RuminococcaceaeUCG005	5	32755085	rs60081663	G	C	0.158082	0.0319586	9.28113e-07	9342	0.0527	0.00261223	24.4621
RuminococcaceaeUCG005	2	198122357	rs114279581	G	A	-0.146604	0.0316034	3.21853e-06	8465	0.0477	0.00253568	21.514
RuminococcaceaeUCG005	18	22575871	rs12458218	C	T	0.0677322	0.0144525	2.41027e-06	16099	0.1769	0.00136243	21.9609
RuminococcaceaeUCG005	8	3099727	rs35166120	G	C	-0.0686153	0.0146252	3.75403e-06	16092	0.1849	0.00136595	22.0082
RuminococcaceaeUCG005	1	187906034	rs7555878	G	A	0.0586677	0.0125277	2.81022e-06	16100	0.2803	0.00136031	21.928
RuminococcaceaeUCG005	17	7034575	rs394449	T	A	0.0692909	0.0148712	2.59897e-06	15728	0.1789	0.00137844	21.7072
RuminococcaceaeUCG005	14	94630731	rs10873449	C	T	0.0654843	0.0143973	4.11169e-06	16098	0.169	0.00128345	20.685
RuminococcaceaeUCG005	10	62662781	rs2893871	A	G	-0.073644	0.015548	3.53845e-06	16103	0.1521	0.00139128	22.4322
RuminococcaceaeUCG005	10	4240906	rs72776570	A	C	0.087067	0.0197179	5.35716e-06	15376	0.0825	0.00126646	19.4953
RuminococcaceaeUCG005	15	68705697	rs898577	C	T	-0.123012	0.0286671	7.46313e-06	9991	0.0547	0.00183959	18.4095
RuminococcaceaeUCG005	5	154003091	rs7449320	A	C	0.0599163	0.0130836	4.80776e-06	16095	0.2207	0.0013013	20.9691
RuminococcaceaeUCG005	4	7302344	rs10937802	A	G	0.0755811	0.0168226	8.17353e-06	15821	0.0974	0.00127424	20.1829
RuminococcaceaeUCG005	2	239509030	rs7586445	A	G	0.0782349	0.0176458	8.8145e-06	15099	0.1262	0.00130019	19.6545
RuminococcaceaeUCG005	12	47384118	rs55793120	C	T	0.121548	0.0279546	7.37046e-06	11224	0.0507	0.00168154	18.9021
RuminococcaceaeUCG009	14	39306809	rs8009993	C	G	-0.135936	0.0244857	4.42176e-08	7389	0.1292	0.00415387	30.8126
RuminococcaceaeUCG009	17	32786955	rs1550196	A	G	0.130842	0.0262478	1.13288e-06	7389	0.1173	0.00335168	24.8421
RuminococcaceaeUCG009	6	78106701	rs4708333	G	T	-0.084033	0.0174757	1.56246e-06	7511	0.3022	0.003069	23.1161
RuminococcaceaeUCG009	1	39983022	rs61779334	C	G	-0.138137	0.0292072	1.94241e-06	6865	0.1044	0.00324778	22.3622
RuminococcaceaeUCG009	1	202299085	rs4079028	T	C	0.0915623	0.019936	3.28244e-06	7480	0.1938	0.0028121	21.0882
RuminococcaceaeUCG009	12	12970792	rs2058609	G	A	0.0816464	0.017472	3.12485e-06	7510	0.3141	0.00289928	21.8311
RuminococcaceaeUCG009	4	7426937	rs12508214	T	C	-0.0774649	0.0168937	4.75487e-06	7511	0.3509	0.00279157	21.0206
RuminococcaceaeUCG009	13	106650093	rs9558661	C	T	-0.0897823	0.0200739	7.00847e-06	7480	0.1869	0.00266721	19.9988
RuminococcaceaeUCG009	16	1979831	rs758191	G	T	0.17702	0.0375113	9.00992e-06	5829	0.0636	0.00380599	22.2622
RuminococcaceaeUCG009	2	75512668	rs2192926	G	A	-0.089048	0.0192989	4.87746e-06	7511	0.2366	0.00282655	21.2847
RuminococcaceaeUCG009	6	51803869	rs113006825	C	T	-0.0928893	0.0208035	7.97701e-06	7165	0.1799	0.00277483	19.9314
RuminococcaceaeUCG009	2	66396776	rs138460696	G	A	0.139274	0.0315794	9.80841e-06	6865	0.1064	0.0028253	19.4449
RuminococcaceaeUCG009	7	32001710	rs6952765	A	G	0.0732099	0.0166777	8.13062e-06	7511	0.4612	0.00255892	19.2643
RuminococcaceaeUCG009	19	52399401	rs78410648	G	A	0.120989	0.0277317	9.67203e-06	7510	0.0974	0.00252813	19.0293
RuminococcaceaeUCG010	15	36607072	rs35506912	C	G	-0.0693743	0.0147926	3.20918e-06	12793	0.2495	0.0017163	21.9909
RuminococcaceaeUCG010	9	135968557	rs682403	G	A	-0.0588161	0.0124671	2.36537e-06	12864	0.4761	0.00172716	22.2531
RuminococcaceaeUCG010	7	16349864	rs6958419	T	C	-0.0585718	0.0124994	2.84162e-06	12870	0.4891	0.00170326	21.955
RuminococcaceaeUCG010	6	104728618	rs2820282	C	A	-0.0592304	0.0125917	2.85385e-06	12865	0.4523	0.00171698	22.1235
RuminococcaceaeUCG010	16	5233941	rs12597105	A	G	0.0670855	0.0144415	4.873e-06	12415	0.2773	0.00173513	21.5756
RuminococcaceaeUCG010	11	130676996	rs7935775	T	A	-0.0631351	0.0137953	4.99423e-06	12864	0.3002	0.00162552	20.9415
RuminococcaceaeUCG010	4	31057482	rs73218807	A	G	-0.166211	0.0367938	6.43033e-06	6714	0.0577	0.00303018	20.4004
RuminococcaceaeUCG010	4	40707798	rs7441445	T	C	-0.05695	0.0126502	6.80187e-06	12852	0.4354	0.00157447	20.2639
RuminococcaceaeUCG011	6	105073676	rs1416041	C	A	-0.182339	0.0339898	7.04419e-08	3632	0.1342	0.00786121	28.7623
RuminococcaceaeUCG011	1	179370499	rs12724320	T	C	-0.120881	0.0249229	1.51986e-06	3632	0.2753	0.00643526	23.5113
RuminococcaceaeUCG011	12	29634919	rs79113084	T	C	-0.152166	0.0317519	2.06123e-06	3610	0.1551	0.00632166	22.9536
RuminococcaceaeUCG011	1	219901055	rs9729514	G	A	0.184934	0.0394616	2.36769e-06	3632	0.1024	0.00601059	21.9504
RuminococcaceaeUCG011	7	111763988	rs2729556	T	C	-0.109097	0.0233699	3.18679e-06	3632	0.499	0.00596442	21.7808
RuminococcaceaeUCG011	7	11222521	rs10274562	T	C	0.110917	0.0244556	6.49607e-06	3632	0.3519	0.00563177	20.5591
RuminococcaceaeUCG011	3	76205107	rs4490371	C	T	-0.111816	0.0248963	7.74624e-06	3610	0.331	0.00555667	20.1605
RuminococcaceaeUCG011	3	185469491	rs12636310	A	G	0.132725	0.0282037	2.81235e-06	3632	0.2177	0.00606054	22.1339
RuminococcaceaeUCG013	10	2219930	rs12781711	T	C	-0.0656129	0.0117477	2.55301e-08	16772	0.3131	0.00185645	31.1906
RuminococcaceaeUCG013	5	141395140	rs12189346	A	G	0.0684961	0.014558	1.67955e-06	16470	0.163	0.0013423	22.1347
RuminococcaceaeUCG013	12	30245557	rs75088940	C	T	-0.0942968	0.0200713	2.55399e-06	15638	0.0934	0.00140946	22.0694
RuminococcaceaeUCG013	10	19780463	rs16918863	C	A	0.111491	0.0240157	4.15503e-06	12643	0.0606	0.00170177	21.5488
RuminococcaceaeUCG013	3	9534657	rs76973485	T	G	0.194976	0.0418213	3.3498e-06	5299	0.0368	0.00408501	21.7271
RuminococcaceaeUCG013	3	197049996	rs12485353	A	G	-0.0607903	0.0130847	4.19379e-06	16771	0.1789	0.00128536	21.5819
RuminococcaceaeUCG013	13	76583319	rs9565219	A	T	-0.0524592	0.0117701	8.72524e-06	16772	0.337	0.00118299	19.8622
RuminococcaceaeUCG013	16	10863459	rs1729063	C	G	-0.0533411	0.0120757	9.63581e-06	16470	0.328	0.0011833	19.5097
RuminococcaceaeUCG013	7	32530997	rs7784330	A	G	-0.0498329	0.0112066	8.1626e-06	16770	0.3887	0.00117771	19.7712
RuminococcaceaeUCG013	1	9361576	rs11581881	T	C	0.0661211	0.0144736	4.72582e-06	15730	0.1809	0.00132501	20.8674
RuminococcaceaeUCG013	9	136620584	rs2428106	G	C	-0.0490863	0.0109903	8.37605e-06	16768	0.4394	0.00118825	19.9458
RuminococcaceaeUCG013	8	40311885	rs2730183	A	G	-0.0488692	0.0109907	8.43787e-06	16772	0.4642	0.00117739	19.7681
RuminococcaceaeUCG013	5	3628882	rs9313055	C	T	0.105087	0.023446	9.54713e-06	15764	0.0686	0.00127275	20.0866
RuminococcaceaeUCG013	9	13609119	rs12336782	C	T	-0.0856047	0.0189311	8.60305e-06	16772	0.0815	0.00121767	20.4452
RuminococcaceaeUCG013	10	115650278	rs4385846	T	G	0.0598404	0.0131807	6.46209e-06	16772	0.2068	0.00122743	20.6092
RuminococcaceaeUCG014	5	26110626	rs115777838	C	T	-0.18835	0.0386643	4.62331e-07	5674	0.0537	0.00416492	23.7222
RuminococcaceaeUCG014	2	57205854	rs72809222	C	T	0.0671775	0.0139838	2.41191e-06	13922	0.2515	0.00165492	23.0747
RuminococcaceaeUCG014	3	101334609	rs12638134	G	T	0.0582548	0.0119657	1.21144e-06	14403	0.3897	0.00164293	23.6987
RuminococcaceaeUCG014	9	14363769	rs56105232	A	G	0.139276	0.0299132	2.9128e-06	9190	0.0726	0.00235335	21.6736
RuminococcaceaeUCG014	2	134854659	rs995642	T	C	0.060048	0.0126417	1.90222e-06	14402	0.326	0.00156417	22.5593
RuminococcaceaeUCG014	5	36435597	rs10941294	T	C	-0.122057	0.0260017	2.397e-06	12615	0.0686	0.00174374	22.0322
RuminococcaceaeUCG014	18	4084336	rs79640386	A	T	-0.110863	0.0248098	8.73755e-06	13692	0.0646	0.00145623	19.9649
RuminococcaceaeUCG014	2	119467367	rs439810	C	G	-0.0577127	0.0126675	7.04188e-06	14403	0.2972	0.00143906	20.7538
RuminococcaceaeUCG014	1	237422989	rs10495392	T	C	-0.082486	0.0187194	9.96329e-06	13902	0.1193	0.00139473	19.4139
RuminococcaceaeUCG014	7	109564034	rs62478832	A	T	-0.058129	0.012903	6.04427e-06	14331	0.2883	0.0014142	20.2928
RuminococcaceaeUCG014	11	126024042	rs61898819	T	A	0.0607865	0.0138761	9.91789e-06	14325	0.2107	0.00133784	19.1876
RuminococcaceaeUCG014	10	119928413	rs853612	G	A	-0.0528257	0.0119367	9.75451e-06	14403	0.4026	0.00135794	19.5823
RuminococcaceaeUCG014	3	123829361	rs73186226	A	G	-0.0993852	0.0216819	6.71749e-06	13760	0.0875	0.00152465	21.0081
RuminococcaceaeUCG014	8	3636548	rs34402072	T	C	-0.0688023	0.0156083	9.80426e-06	13863	0.1918	0.00139968	19.4282
RuminococcaceaeUCG014	1	15322582	rs74060145	G	C	-0.115767	0.0254199	8.7051e-06	13011	0.0646	0.00159155	20.7374
RuminococcaceaeUCG014	16	87759750	rs77627087	G	C	0.067562	0.0150103	7.42665e-06	14390	0.1859	0.00140589	20.2565
RuminococcaceaeUCG014	19	49175964	rs17296933	G	C	-0.0829544	0.0185058	7.33724e-06	13177	0.1272	0.0015226	20.0909
RuminococcaceaeUCG014	11	131659000	rs10791168	G	A	-0.0664624	0.0150069	9.76182e-06	14403	0.1839	0.00135996	19.6115
Ruminococcus1	11	45688595	rs10769159	C	G	-0.0640277	0.0110059	5.29128e-09	16603	0.5338	0.00203428	33.84
Ruminococcus1	11	114023573	rs7117576	G	A	0.0829505	0.0170891	6.47979e-07	16606	0.0885	0.00141683	23.5584
Ruminococcus1	17	71256018	rs17781867	T	C	0.0999271	0.0211728	1.96335e-06	14349	0.0924	0.00154994	22.2715
Ruminococcus1	2	10533921	rs7583465	T	C	0.0527654	0.0112619	2.55613e-06	16588	0.3767	0.00132162	21.9495
Ruminococcus1	2	65925212	rs78613526	A	G	0.167497	0.0367639	5.11425e-06	7266	0.0427	0.00284862	20.7515
Ruminococcus1	5	15944587	rs78572139	A	G	0.125038	0.0279411	5.23105e-06	11667	0.0706	0.00171352	20.0226
Ruminococcus1	1	12778598	rs3000856	A	T	-0.0709997	0.0162766	9.27669e-06	16126	0.1342	0.00117855	19.0253
Ruminococcus1	15	55439182	rs6493760	T	C	0.0535262	0.0115885	3.38363e-06	16126	0.3966	0.00132124	21.3318
Ruminococcus1	8	144596903	rs11783695	T	G	-0.0734114	0.0161398	4.72679e-06	16606	0.1511	0.0012443	20.6861
Ruminococcus1	10	65870347	rs10995816	G	C	-0.0762002	0.0174689	8.38258e-06	16597	0.1123	0.00114513	19.0252
Ruminococcus1	2	181882879	rs10167839	G	A	0.0519509	0.0116306	8.09254e-06	16605	0.3439	0.0012001	19.9492
Ruminococcus1	1	241789757	rs3819978	T	C	-0.11504	0.0260137	8.74133e-06	12769	0.0586	0.00152922	19.5535
Ruminococcus1	2	119481372	rs4849717	A	T	0.132764	0.0299816	8.82616e-06	10484	0.0527	0.00186686	19.605
Ruminococcus1	20	13258628	rs6105066	C	T	-0.0607052	0.013425	5.05914e-06	16049	0.2495	0.0012724	20.4442
Ruminococcus2	3	106664363	rs78120384	G	A	-0.192815	0.0392045	3.31185e-07	6082	0.0726	0.00396134	24.1807
Ruminococcus2	2	238103439	rs12986628	T	C	0.0665937	0.0140168	2.14202e-06	14714	0.2127	0.00153169	22.5688
Ruminococcus2	3	173040924	rs7635831	A	G	0.0618344	0.0129031	1.98054e-06	14924	0.2932	0.00153645	22.9622
Ruminococcus2	13	62067781	rs2997412	G	A	-0.0568439	0.0122325	4.22116e-06	15336	0.2803	0.0014061	21.5915
Ruminococcus2	2	182656416	rs2368224	G	T	0.199648	0.0438453	3.6293e-06	3026	0.0477	0.00680529	20.7202
Ruminococcus2	7	16804578	rs4400279	G	A	0.0546114	0.0120077	5.79929e-06	15333	0.3638	0.0013472	20.6817
Ruminococcus2	9	137557890	rs58681734	G	A	0.0723875	0.0160787	4.18175e-06	15338	0.1511	0.00131972	20.266
Ruminococcus2	7	151435722	rs1819812	T	G	0.0842356	0.0184893	5.28435e-06	14868	0.1163	0.00139409	20.7535
Ruminococcus2	1	108074445	rs12406309	C	A	-0.063193	0.0142275	9.78953e-06	15339	0.1909	0.00128447	19.7252
Ruminococcus2	18	862477	rs2846589	T	G	0.0522093	0.0116382	7.58896e-06	14924	0.4543	0.00134666	20.1219
Ruminococcus2	9	79919385	rs55707116	A	C	0.0865521	0.0189141	8.00593e-06	15336	0.1024	0.00136358	20.9377
Ruminococcus2	11	12148588	rs75140805	G	T	0.0836825	0.0176445	3.95297e-06	14249	0.1581	0.00157609	22.49
Ruminococcus2	18	33456427	rs4799823	T	C	0.0837001	0.0182263	5.40138e-06	14650	0.1392	0.00143746	21.0862
Ruminococcus2	4	24655463	rs61791565	C	T	-0.0523503	0.0117119	6.78933e-06	15319	0.3688	0.00130253	19.9769
Ruminococcus2	4	4268322	rs7693984	A	G	-0.102822	0.0235087	9.42134e-06	14154	0.0825	0.00134974	19.1273
Ruminococcusgauvreauiigroup	10	29201860	rs2047242	G	A	-0.067603	0.0133738	2.46372e-07	13369	0.2972	0.00190764	25.5481
Ruminococcusgauvreauiigroup	16	2767894	rs71386687	G	T	0.121037	0.02386	2.90761e-07	11340	0.0596	0.00226412	25.7288
Ruminococcusgauvreauiigroup	3	112372317	rs9870933	G	A	0.0621643	0.0126072	8.4912e-07	13382	0.4085	0.00181358	24.3098
Ruminococcusgauvreauiigroup	12	61119266	rs1391597	T	C	0.0590284	0.0124874	1.85964e-06	13382	0.3807	0.001667	22.3417
Ruminococcusgauvreauiigroup	5	166419552	rs431418	G	A	-0.094737	0.0210157	5.53667e-06	13289	0.1193	0.00152685	20.3182
Ruminococcusgauvreauiigroup	2	191954852	rs10931481	A	G	0.0610096	0.0130484	3.38211e-06	13382	0.3111	0.00163098	21.8582
Ruminococcusgauvreauiigroup	15	85563483	rs289410	A	G	-0.0654926	0.0139101	2.27464e-06	13380	0.2684	0.00165405	22.1645
Ruminococcusgauvreauiigroup	1	20552072	rs2105937	G	A	0.0580215	0.0127806	5.10352e-06	13364	0.334	0.00153982	20.6069
Ruminococcusgauvreauiigroup	8	137090850	rs2166943	C	A	0.0566974	0.0123497	5.27717e-06	13377	0.4384	0.00157316	21.0742
Ruminococcusgauvreauiigroup	7	153487396	rs12539819	T	C	0.110654	0.0240684	4.49375e-06	11860	0.0954	0.00177901	21.1332
Ruminococcusgauvreauiigroup	1	161880482	rs12079579	G	A	0.0955324	0.0213436	5.03725e-06	12986	0.0726	0.00154035	20.0308
Ruminococcusgauvreauiigroup	4	18824860	rs73802842	A	C	0.0736808	0.0169665	7.48026e-06	13382	0.1431	0.00140732	18.8565
Ruminococcusgauvreauiigroup	5	112627773	rs13188803	A	T	0.0709419	0.0156855	7.27559e-06	12834	0.1879	0.00159131	20.4522
Ruminococcusgnavusgroup	5	18662686	rs13163520	A	G	-0.127377	0.0233883	5.61015e-08	6326	0.1809	0.00466688	29.6517
Ruminococcusgnavusgroup	2	122096018	rs934940	C	A	-0.105045	0.0229588	2.73705e-06	6309	0.1849	0.00330713	20.9273
Ruminococcusgnavusgroup	3	66701616	rs9872758	C	T	0.0849233	0.0176643	1.66029e-06	6398	0.4771	0.00359956	23.106
Ruminococcusgnavusgroup	8	129224680	rs2909242	A	C	-0.0909965	0.018351	7.40957e-07	6401	0.3857	0.00382663	24.5807
Ruminococcusgnavusgroup	9	135838591	rs3124783	G	A	-0.11599	0.0249099	2.6652e-06	6401	0.1203	0.00337581	21.675
Ruminococcusgnavusgroup	2	144700007	rs62167033	C	T	0.185289	0.0396295	3.49529e-06	5194	0.0706	0.00419117	21.8522
Ruminococcusgnavusgroup	2	36259341	rs12989336	A	G	-0.0846861	0.0187936	7.11808e-06	6401	0.3052	0.00316213	20.2987
Ruminococcusgnavusgroup	1	115168097	rs12136548	T	C	0.0901946	0.0196476	3.09631e-06	6401	0.2913	0.00328146	21.0672
Ruminococcusgnavusgroup	3	146290310	rs78399089	C	T	0.144445	0.0326618	6.62998e-06	5944	0.0825	0.00327959	19.5514
Ruminococcusgnavusgroup	10	6512581	rs11597105	G	A	0.114673	0.0250653	6.94868e-06	6328	0.1123	0.00329667	20.9237
Ruminococcusgnavusgroup	16	433078	rs11864644	C	T	-0.139804	0.0318253	5.0088e-06	6241	0.0706	0.00308245	19.2909
Ruminococcusgnavusgroup	4	190110710	rs4388134	T	C	-0.0904997	0.0203544	9.11637e-06	6399	0.2455	0.00307982	19.7625
Ruminococcustorquesgroup	19	49218060	rs35866622	C	T	-0.0612024	0.0109421	2.21337e-08	17240	0.4404	0.00181138	31.2812
Ruminococcustorquesgroup	12	56494998	rs773123	A	T	0.0824005	0.0173862	1.58956e-06	17011	0.1123	0.00131871	22.4595
Ruminococcustorquesgroup	10	4639762	rs10904297	G	A	-0.167804	0.0389812	2.68713e-06	3143	0.0298	0.00586135	18.5191
Ruminococcustorquesgroup	17	14532347	rs8080469	A	G	0.0490727	0.0107036	3.49522e-06	17798	0.5189	0.0011796	21.0169
Ruminococcustorquesgroup	8	76769843	rs77034621	G	T	-0.151553	0.0335878	6.06872e-06	8567	0.0527	0.00237086	20.3547
Ruminococcustorquesgroup	7	54781314	rs73130967	T	A	0.0770375	0.0168264	3.70741e-06	17011	0.1123	0.00123071	20.9589
Ruminococcustorquesgroup	15	25326425	rs1972694	A	T	-0.0614094	0.0137321	8.92829e-06	17353	0.1839	0.00115113	19.9963
Ruminococcustorquesgroup	14	26130404	rs12434631	G	A	0.074697	0.0153401	2.77247e-06	17353	0.1402	0.00136454	23.7084
Ruminococcustorquesgroup	11	132663147	rs4073731	C	T	0.0651948	0.0142221	4.0525e-06	17793	0.1759	0.0011796	21.0111
Ruminococcustorquesgroup	5	56952803	rs13154778	A	T	0.0563358	0.0129526	7.15746e-06	17795	0.1859	0.00106192	18.9149
Ruminococcustorquesgroup	6	67262102	rs1475330	C	T	0.0523492	0.01182	8.13435e-06	17353	0.3012	0.00112906	19.6125
Ruminococcustorquesgroup	9	27225258	rs10967781	A	C	0.0507994	0.0113322	8.36865e-06	17791	0.3181	0.00112822	20.0927
Ruminococcustorquesgroup	22	21358653	rs8141465	G	A	0.0480778	0.0107442	9.64837e-06	17791	0.5427	0.00112422	20.0212
Sellimonas	2	174308394	rs13417181	C	T	0.166509	0.0337521	7.61748e-07	3047	0.2157	0.00792405	24.3214
Sellimonas	2	213214174	rs2371572	C	A	0.127349	0.0250862	4.46357e-07	3154	0.5487	0.00810446	25.754
Sellimonas	3	42008186	rs113379006	C	T	-0.162759	0.0357025	7.20777e-06	3154	0.168	0.00654603	20.769
Sellimonas	11	79332972	rs2187447	C	A	0.243457	0.0527695	3.97806e-06	3028	0.0606	0.0069804	21.2712
Sellimonas	15	52105282	rs2016057	C	A	-0.125878	0.0256153	1.02698e-06	3154	0.3907	0.00759841	24.1336
Sellimonas	1	247579710	rs72553859	C	G	-0.150458	0.0332626	5.37687e-06	3154	0.175	0.00644537	20.4476
Sellimonas	7	111501524	rs56203279	C	T	-0.124045	0.0269115	3.71999e-06	3154	0.33	0.00669122	21.2328
Sellimonas	6	93730393	rs553697	C	T	-0.153767	0.0339099	6.12773e-06	3047	0.162	0.00670319	20.549
Sellimonas	12	100709313	rs7968030	T	A	-0.12711	0.0280617	5.56417e-06	3095	0.2833	0.0065857	20.5046
Sellimonas	2	180278564	rs4600608	G	A	-0.137152	0.0301702	4.94843e-06	3095	0.2386	0.00663279	20.6522
Sellimonas	7	106250164	rs41816	G	A	0.132201	0.0291087	8.39372e-06	3154	0.2515	0.00649729	20.6134
Senegalimassilia	9	34332382	rs11787826	A	C	0.081327	0.0171154	2.63466e-06	6923	0.4284	0.00325077	22.572
Senegalimassilia	17	74949284	rs72887800	A	T	-0.0822462	0.0175721	2.41534e-06	6923	0.3777	0.00315442	21.9008
Senegalimassilia	17	48379615	rs7225245	A	G	0.079173	0.0170421	4.18017e-06	6923	0.4583	0.00310786	21.5766
Senegalimassilia	13	19489214	rs57512504	A	T	0.0819494	0.0172241	2.03318e-06	6923	0.4612	0.00325917	22.6305
Senegalimassilia	5	127861692	rs10036909	T	C	0.185519	0.0400881	8.05438e-06	4996	0.0696	0.00426843	21.4079
Senegalimassilia	2	220831701	rs13383270	C	G	0.0774679	0.017084	6.03944e-06	6923	0.4195	0.00296129	20.5559
Senegalimassilia	2	206654123	rs1990708	C	A	-0.109619	0.0247785	8.90578e-06	6923	0.1262	0.00281906	19.5659
Senegalimassilia	14	34431996	rs2017373	T	C	0.0782258	0.0176841	9.50288e-06	6923	0.3738	0.00281848	19.5618
Slackia	17	74267010	rs8901	T	C	0.0934594	0.0186813	6.06998e-07	6063	0.3708	0.00411107	25.0201
Slackia	7	13523683	rs4492265	G	A	-0.0905757	0.0191658	2.40925e-06	6063	0.3101	0.00367014	22.3267
Slackia	8	96946291	rs16894137	T	C	-0.122792	0.0263047	2.71183e-06	6063	0.1431	0.00358121	21.7837
Slackia	7	78282725	rs112764253	A	T	0.194714	0.0411598	3.39569e-06	5634	0.0408	0.00395647	22.3713
Slackia	15	34041896	rs12440440	G	A	0.0901934	0.0190582	2.62872e-06	6063	0.3091	0.00368039	22.3893
Slackia	7	99451715	rs35156985	C	T	-0.155709	0.0348085	8.05947e-06	5965	0.0636	0.00334343	20.0037
Slackia	19	4555786	rs10409783	G	A	0.0950828	0.0211239	7.69592e-06	5941	0.2833	0.00339873	20.2539
Slackia	16	7460475	rs13339230	G	C	0.147055	0.0330635	7.42025e-06	6063	0.0885	0.00325206	19.775
Slackia	4	57167507	rs58767323	C	G	-0.102833	0.0227077	4.59992e-06	6063	0.1899	0.00337107	20.5012
Streptococcus	12	100584014	rs11110281	C	T	-0.137519	0.0227398	2.58314e-09	15120	0.0676	0.00241296	36.5673
Streptococcus	17	61298020	rs4968759	G	A	-0.0515109	0.0112068	3.78116e-06	16384	0.4264	0.00128781	21.1242
Streptococcus	7	46774896	rs11764382	G	A	-0.0695345	0.0143671	1.28631e-06	16387	0.1909	0.00142738	23.4211
Streptococcus	15	41663393	rs72739637	G	A	0.0959942	0.0193213	1.03307e-06	14920	0.1064	0.0016517	24.6809
Streptococcus	11	131649446	rs1918540	A	G	0.059639	0.0128148	2.44067e-06	16373	0.2525	0.0013211	21.6563
Streptococcus	8	10199548	rs17708276	G	A	-0.0793955	0.0170628	3.04096e-06	16278	0.1282	0.00132836	21.6491
Streptococcus	3	94103591	rs11720390	A	G	0.107024	0.0228121	3.59482e-06	15220	0.0746	0.00144407	22.0076
Streptococcus	5	169689604	rs395407	C	G	-0.0792781	0.0173697	4.36503e-06	15864	0.1421	0.00131141	20.8288
Streptococcus	9	93556174	rs10448310	G	A	-0.0517935	0.0111324	3.30706e-06	16384	0.4304	0.00131942	21.6433
Streptococcus	10	28588269	rs7916711	G	A	0.102891	0.0217362	2.71702e-06	15294	0.0646	0.00146295	22.4042
Streptococcus	10	8102404	rs71481756	G	T	0.0931048	0.0207949	6.51476e-06	14526	0.0994	0.00137811	20.0433
Streptococcus	14	97526750	rs2370083	T	G	-0.0816836	0.0185851	9.75245e-06	16277	0.0885	0.00118536	19.3146
Streptococcus	4	53657577	rs10028567	T	C	-0.0921167	0.0191881	7.30343e-06	16311	0.0815	0.00141097	23.044
Streptococcus	3	132058723	rs6806351	C	T	-0.0633829	0.0136647	4.93869e-06	15973	0.2087	0.00134515	21.5123
Streptococcus	4	37452858	rs57646748	A	G	-0.0907696	0.0200344	5.4754e-06	15939	0.0676	0.00128619	20.5245
Streptococcus	17	80576624	rs9903102	A	C	-0.0709483	0.0155275	4.17998e-06	16384	0.164	0.00127265	20.8751
Streptococcus	16	73391982	rs6563952	C	G	0.0827344	0.0180035	5.82134e-06	16387	0.0924	0.00128706	21.1156
Subdoligranulum	3	62327558	rs12638227	C	G	-0.0557288	0.0108552	2.47707e-07	17165	0.4652	0.00153311	26.3531
Subdoligranulum	5	141857415	rs10065321	C	T	-0.0512828	0.0108105	2.10155e-06	17589	0.3678	0.00127777	22.5009
Subdoligranulum	2	218215847	rs4347804	G	A	0.166063	0.0357483	2.18405e-06	4312	0.0417	0.00497953	21.5692
Subdoligranulum	5	4671383	rs6555306	C	T	-0.0740777	0.0155463	2.80664e-06	17591	0.1223	0.00128905	22.7024
Subdoligranulum	4	48990885	rs3761728	G	T	-0.0543458	0.0118866	3.86747e-06	17570	0.2425	0.0011883	20.901
Subdoligranulum	10	125472937	rs2114677	T	C	-0.104176	0.0230829	2.71726e-06	15566	0.0557	0.00130681	20.3659
Subdoligranulum	19	29644694	rs75158211	C	T	-0.072343	0.015933	7.52162e-06	17165	0.1113	0.00119958	20.6132
Subdoligranulum	6	153694029	rs2171249	T	C	0.106744	0.0233213	4.50556e-06	14679	0.0736	0.00142516	20.947
Subdoligranulum	14	86933898	rs35940633	A	G	-0.0511008	0.011001	4.21698e-06	17582	0.3628	0.00122571	21.5745
Subdoligranulum	5	117799448	rs76528319	T	G	-0.143279	0.0310662	7.41394e-06	8468	0.0398	0.00250562	21.2659
Subdoligranulum	2	232408743	rs1667315	A	G	0.0485017	0.0107452	6.72143e-06	17586	0.4374	0.00115722	20.3721
Subdoligranulum	3	183716408	rs76664262	A	T	0.0834078	0.0185357	4.87344e-06	16712	0.0934	0.00121016	20.2463
Subdoligranulum	2	200288718	rs10497836	T	C	-0.0524065	0.0118697	8.37954e-06	17579	0.2803	0.00110768	19.4912
Subdoligranulum	16	13684415	rs16962433	T	A	0.0855999	0.0189213	7.64534e-06	15857	0.1083	0.00128903	20.4639
Sutterella	5	58499183	rs13173038	G	A	-0.0718076	0.0151627	2.72984e-06	13245	0.2207	0.00169044	22.4245
Sutterella	13	58689340	rs2321387	A	G	-0.0592876	0.0124509	1.86519e-06	13252	0.5298	0.00170805	22.6704
Sutterella	16	85038065	rs7499539	G	A	0.0617478	0.0130998	2.35769e-06	13254	0.3231	0.00167354	22.215
Sutterella	7	150126751	rs62501473	A	G	0.0694233	0.0149416	5.51851e-06	12762	0.2286	0.00168873	21.5846
Sutterella	1	63278549	rs143438747	C	T	-0.145793	0.0306867	3.28021e-06	9368	0.0547	0.00240369	22.5672
Sutterella	6	18583878	rs9350083	G	T	-0.0593069	0.0133929	8.22778e-06	13254	0.2992	0.0014773	19.6062
Sutterella	3	70588939	rs7638039	C	T	0.0645624	0.0143887	8.66397e-06	13236	0.2326	0.0015188	20.1304
Sutterella	10	102520687	rs11591622	G	T	-0.0688382	0.0151375	6.49857e-06	12604	0.2157	0.00163806	20.6767
Sutterella	7	111285025	rs2613606	T	C	-0.0556794	0.0124117	7.2023e-06	13249	0.3936	0.00151663	20.1214
Sutterella	6	82386821	rs1145877	G	A	-0.073548	0.0162413	7.19949e-06	13251	0.159	0.00154518	20.5037
Sutterella	11	111695709	rs607327	T	C	0.0578334	0.0129053	6.6306e-06	13251	0.3767	0.00151327	20.0797
Sutterella	6	147936781	rs2050185	A	G	0.0575138	0.0128766	7.96955e-06	13243	0.3777	0.00150418	19.9468
Terrisporobacter	11	8938819	rs1883097	T	C	0.226399	0.0454642	4.15789e-07	4417	0.0557	0.00558278	24.7864
Terrisporobacter	3	144148905	rs2569953	C	A	-0.0775591	0.0174641	8.95009e-06	6637	0.4195	0.00296287	19.7171
Terrisporobacter	16	15920394	rs7184125	C	T	0.091256	0.0205493	8.48103e-06	6232	0.2326	0.00315448	19.7146
Terrisporobacter	19	17026940	rs2872237	A	C	-0.0814505	0.0175943	3.97135e-06	6632	0.4344	0.00322105	21.4246
Terrisporobacter	11	20621043	rs58405430	T	G	0.134617	0.0301177	7.9371e-06	6176	0.1153	0.00322438	19.9717
Terrisporobacter	9	117245252	rs7034891	C	G	-0.0799209	0.0173794	4.53776e-06	6629	0.4841	0.00317997	21.1409
Turicibacter	2	63366962	rs149744580	G	A	0.169883	0.0315478	7.00965e-08	8459	0.0527	0.00341628	28.9905
Turicibacter	5	95717619	rs4869133	A	G	0.131186	0.027197	2.55369e-06	8256	0.0885	0.00281024	23.2611
Turicibacter	17	43117476	rs12603364	C	T	0.110861	0.0225598	8.66598e-07	8923	0.1074	0.00269898	24.1428
Turicibacter	12	12242455	rs11054680	C	T	-0.104751	0.0226997	2.30977e-06	8928	0.0964	0.00237951	21.2901
Turicibacter	7	130972179	rs55756211	C	T	-0.115115	0.0240708	2.80533e-06	8941	0.1163	0.00255147	22.8659
Turicibacter	11	1681862	rs61265175	C	G	-0.0858591	0.0185778	4.13678e-06	8941	0.2326	0.00238322	21.3545
Turicibacter	16	49826299	rs7199484	A	G	-0.0731428	0.0160172	5.76664e-06	8948	0.332	0.00232507	20.8485
Turicibacter	16	10181248	rs11649454	C	G	0.0950891	0.0203433	3.26627e-06	8943	0.1392	0.00243711	21.8434
Turicibacter	21	36929643	rs2834977	C	T	-0.0959995	0.0208261	3.95588e-06	8946	0.173	0.00236953	21.2435
Turicibacter	8	26027842	rs2952020	A	G	-0.0759019	0.0165764	5.63308e-06	8949	0.2227	0.00233741	20.9618
Turicibacter	19	11864932	rs11666533	T	C	-0.111689	0.0248436	7.37109e-06	8256	0.0795	0.00244208	20.2063
Turicibacter	15	92605098	rs4247078	G	C	0.0710377	0.0155221	5.46077e-06	8948	0.338	0.00233525	20.9401
Turicibacter	5	170048048	rs2221441	C	G	0.0710364	0.015343	3.45667e-06	8720	0.4056	0.00245221	21.4309
Turicibacter	6	126111881	rs3734633	A	G	-0.120957	0.02683	5.31914e-06	8626	0.0974	0.00235064	20.3197
Tyzzerella3	19	1030320	rs67476743	G	T	0.132164	0.022208	3.74049e-09	4948	0.2853	0.00710688	35.4022
Tyzzerella3	5	16388259	rs17706273	C	T	-0.140368	0.0274708	5.87816e-07	5395	0.1521	0.00481624	26.0997
Tyzzerella3	2	57810406	rs7561370	C	T	0.131341	0.0286292	1.51605e-06	5396	0.1223	0.00388525	21.0388
Tyzzerella3	17	3738781	rs55799124	G	A	-0.11435	0.0238604	1.3355e-06	5362	0.2068	0.00426515	22.9591
Tyzzerella3	7	82547827	rs17809157	T	A	-0.163819	0.0336386	1.54133e-06	4621	0.0994	0.00510617	23.7064
Tyzzerella3	9	33113322	rs7019909	C	T	0.144156	0.0301626	1.7612e-06	5396	0.1014	0.00421519	22.833
Tyzzerella3	13	35023691	rs75091807	T	G	-0.184966	0.0383029	1.70674e-06	4621	0.0905	0.0050211	23.3095
Tyzzerella3	14	89595945	rs4904512	C	T	-0.117151	0.0250306	3.09269e-06	5396	0.1988	0.00404314	21.8972
Tyzzerella3	13	81593016	rs7333521	C	T	-0.207191	0.0453121	4.87602e-06	4335	0.0427	0.00479996	20.8985
Tyzzerella3	10	46098286	rs112102233	G	A	-0.216348	0.0477575	6.17669e-06	3857	0.0666	0.00529261	20.5116
Tyzzerella3	6	102680257	rs1232220	T	G	-0.143869	0.031828	7.90792e-06	5000	0.1262	0.00406982	20.4241
Tyzzerella3	12	77390329	rs191093	A	G	0.159008	0.0353306	6.76393e-06	4621	0.0795	0.00436417	20.2465
Tyzzerella3	11	87588698	rs10898797	T	C	0.12238	0.0274683	8.85446e-06	5387	0.1571	0.00367127	19.8426
Tyzzerella3	6	5755626	rs6920448	T	C	-0.141081	0.0305446	4.15376e-06	5010	0.1153	0.00424017	21.3252
Veillonella	11	44302154	rs2013594	C	T	-0.0720698	0.0155153	3.42129e-06	9283	0.3579	0.00231894	21.5721
Veillonella	8	13253770	rs12679709	G	C	-0.0793499	0.0164818	1.77579e-06	9290	0.3211	0.00248878	23.1735
Veillonella	22	45604800	rs742016	G	A	-0.0688571	0.0149769	4.65692e-06	9279	0.4235	0.00227281	21.1329
Veillonella	21	30010673	rs1882878	G	A	-0.0768966	0.0163908	2.98089e-06	9282	0.3062	0.0023656	22.0049
Veillonella	3	125544032	rs7645873	T	A	0.0761385	0.0164228	3.11802e-06	9286	0.2833	0.00230932	21.4894
Veillonella	11	2956783	rs55807413	G	A	0.107329	0.0237633	5.51435e-06	8610	0.0974	0.00236369	20.3949
Veillonella	5	119914285	rs62376424	T	C	-0.0762216	0.0163499	3.65453e-06	8999	0.334	0.00240926	21.7284
Veillonella	14	106939916	rs7359080	A	C	-0.135391	0.030352	7.39902e-06	6189	0.1272	0.00320472	19.8913
Veillonella	9	89306305	rs11141494	A	G	-0.0783421	0.0174393	9.74642e-06	9291	0.1948	0.00216736	20.1763
Veillonella	1	178945043	rs6656807	G	A	0.0703062	0.0153954	5.49694e-06	8999	0.4245	0.0023121	20.8502
Veillonella	12	129984555	rs11614532	C	G	0.0744538	0.0165214	7.12638e-06	8411	0.3052	0.00240871	20.3037
Victivallis	11	9312796	rs56349194	G	A	-0.158501	0.0315231	6.25748e-07	3266	0.16	0.00768144	25.2663
Victivallis	9	136309841	rs592514	A	T	-0.181449	0.0391678	2.60375e-06	3241	0.1282	0.00657818	21.4478
Victivallis	14	96071125	rs911666	C	T	-0.118576	0.0263146	7.65252e-06	3267	0.3052	0.00617673	20.2924
Victivallis	12	102514184	rs4764863	A	G	0.121561	0.0246058	8.2222e-07	3266	0.5	0.00741755	24.3918
Victivallis	4	9608445	rs12512543	C	A	-0.178036	0.0374344	2.5413e-06	3239	0.1213	0.0069349	22.605
Victivallis	7	106378229	rs342302	G	A	-0.152754	0.0351572	8.15946e-06	3265	0.159	0.0057487	18.8665
Victivallis	6	131630319	rs4895919	C	T	-0.116918	0.0247515	2.75199e-06	3254	0.4821	0.00681034	22.2991
Victivallis	2	38049069	rs11899949	A	G	0.130568	0.0276239	2.7671e-06	3258	0.2773	0.00681057	22.3273
Victivallis	3	57723877	rs6445926	C	G	0.117031	0.0249764	2.95824e-06	3267	0.3966	0.00667549	21.942
Victivallis	13	72876881	rs173120	C	T	0.13381	0.0290127	7.65253e-06	3263	0.2455	0.00647679	21.2585
Victivallis	5	180579462	rs2546432	C	T	-0.110803	0.0249655	9.93269e-06	3266	0.4662	0.0059951	19.686
Victivallis	21	40405606	rs1882775	G	A	-0.13827	0.031273	8.72833e-06	3258	0.2237	0.00596445	19.5368

## Sheet: Stable2
Stable2. gut microbiota associated with PDD
Exposure	Outcome	id.exposure	SNP	chr.exposure	pos.exposure	se.exposure	Pexposure	effect_allele.exposure	other_allele.exposure	beta.exposure	eaf.exposure	beta.outcome	se.outcome	Poutcome	eaf.outcome	samplesize.exposure	R2	F
Butyricimonas	PDD	GCST90016974	rs11228830	11	56664962	0.0298411	6.55162e-06	A	G	0.135265	0.0706	0.0835	0.1633	0.6093	0.08501	8974	0.00228434	20.542
Butyricimonas	PDD	GCST90016974	rs113054641	21	16550389	0.0274574	1.73694e-07	G	A	-0.144881	0.0845	-0.1759	0.2129	0.4087	0.04454	9949	0.00279069	27.8367
Butyricimonas	PDD	GCST90016974	rs12304031	12	129438771	0.0196846	6.70067e-06	G	A	-0.086278	0.1292	-0.0557	0.1381	0.6864	0.1239	10658	0.00179924	19.2072
Butyricimonas	PDD	GCST90016974	rs12458763	18	34091618	0.0269587	6.36646e-06	A	C	0.122037	0.0716	0.075	0.2134	0.725401	0.04518	10383	0.00196972	20.488
Butyricimonas	PDD	GCST90016974	rs1862649	16	22172866	0.0248176	4.76256e-06	G	A	0.113124	0.0915	-0.4601	0.1753	0.008685	0.06849	10123	0.00204828	20.7732
Butyricimonas	PDD	GCST90016974	rs2114713	15	80528373	0.0138998	6.87713e-06	G	T	0.062721	0.4513	-0.0782	0.0881	0.3748	0.4479	10734	0.00189333	20.3577
Butyricimonas	PDD	GCST90016974	rs2642760	5	62119947	0.0145396	8.5808e-07	G	C	0.0713357	0.3767	0.0471	0.0952	0.6204	0.3075	10634	0.00225856	24.0674
Butyricimonas	PDD	GCST90016974	rs270727	1	45082825	0.0150795	5.38157e-06	G	C	-0.0694173	0.3221	0.1517	0.0953	0.1116	0.3268	10634	0.00198883	21.1874
Butyricimonas	PDD	GCST90016974	rs326049	5	997217	0.0167617	8.1865e-06	C	G	0.0759694	0.2048	-0.1501	0.1013	0.1383	0.2656	10557	0.00194202	20.5379
Butyricimonas	PDD	GCST90016974	rs62130338	19	49162501	0.0158324	3.8981e-06	G	A	-0.0732608	0.2624	0.1595	0.0921	0.0833508	0.3442	10557	0.00202409	21.4076
Butyricimonas	PDD	GCST90016974	rs62390301	5	159867647	0.0174893	7.41905e-07	T	C	-0.0872983	0.1829	0.2253	0.1105	0.04142	0.1985	10634	0.00233752	24.9107
Butyricimonas	PDD	GCST90016974	rs7083431	10	72711156	0.0144439	8.8546e-07	A	C	0.0703539	0.3549	-0.089	0.0992	0.3699	0.2741	10737	0.0022048	23.7208
Butyricimonas	PDD	GCST90016974	rs71428626	2	83093264	0.0289905	4.80413e-06	G	T	-0.133188	0.0726	0.2719	0.2528	0.2821	0.03265	9776	0.00215438	21.1024
Butyricimonas	PDD	GCST90016974	rs72814525	10	72443070	0.0149766	8.24599e-06	A	G	0.0664154	0.3231	-0.1675	0.1034	0.1052	0.2457	10736	0.0018284	19.662
Butyricimonas	PDD	GCST90016974	rs78453362	3	78740009	0.0327073	4.0581e-06	A	G	-0.14948	0.0577	0.4056	0.2867	0.1572	0.0256	8207	0.00253858	20.882
Butyricimonas	PDD	GCST90016974	rs9657374	8	4834406	0.0148172	4.50359e-06	C	T	0.0680719	0.3022	-0.0598	0.0955	0.5313	0.2908	10737	0.00196185	21.1018
Hungatella	PDD	GCST90017017	rs10044993	5	58424440	0.0316748	8.06668e-06	C	A	0.139547	0.1173	0.0131	0.1595	0.9345	0.0854	4209	0.00459025	19.4002
Hungatella	PDD	GCST90017017	rs13128780	4	166058998	0.0312777	1.74998e-06	T	C	-0.149725	0.1451	0.0027	0.112	0.9811	0.1895	3999	0.00569753	22.9035
Hungatella	PDD	GCST90017017	rs13249325	8	14853525	0.0225883	9.69162e-06	T	G	-0.100023	0.3668	-0.1325	0.0879	0.1319	0.4683	4209	0.00463693	19.5984
Hungatella	PDD	GCST90017017	rs17092615	14	95973619	0.0337867	7.37677e-06	G	A	0.152235	0.1243	0.1251	0.1262	0.3214	0.1387	4009	0.00503854	20.2917
Hungatella	PDD	GCST90017017	rs72759041	15	89577376	0.0282242	3.86095e-06	G	T	-0.126025	0.2346	-0.24	0.108	0.0263099	0.2085	3910	0.00507322	19.9272
LachnospiraceaeUCG001	PDD	GCST90017025	rs12131224	1	166199362	0.02591	7.39863e-06	C	T	0.117095	0.1163	-0.0666	0.1434	0.6426	0.1079	9676	0.00210637	20.42
LachnospiraceaeUCG001	PDD	GCST90017025	rs2050911	1	82384407	0.0153934	1.10648e-06	G	A	0.0751466	0.3042	-0.061	0.0933	0.5132	0.3374	10148	0.00234287	23.8266
LachnospiraceaeUCG001	PDD	GCST90017025	rs2371284	12	56256262	0.0170127	7.55967e-06	T	C	-0.0761893	0.2227	0.1348	0.1051	0.1998	0.2309	9961	0.0020094	20.0519
LachnospiraceaeUCG001	PDD	GCST90017025	rs437876	3	42568440	0.0144768	7.1655e-08	T	C	0.0784637	0.3728	-0.0653	0.0925	0.4799	0.3527	10150	0.00288584	29.3703
LachnospiraceaeUCG001	PDD	GCST90017025	rs4981345	14	21455973	0.0149831	6.08596e-06	T	C	-0.0681973	0.3509	0.0445	0.0938	0.635501	0.33	9961	0.0020755	20.7129
LachnospiraceaeUCG001	PDD	GCST90017025	rs573933	9	14477851	0.0232346	3.10508e-06	T	C	-0.107898	0.1024	0.0065	0.1419	0.9633	0.1068	10150	0.00212017	21.5612
LachnospiraceaeUCG001	PDD	GCST90017025	rs62496417	7	96965504	0.0165681	5.87504e-06	T	G	-0.0748504	0.2714	-0.011	0.107	0.9183	0.215	10150	0.00200681	20.4061
LachnospiraceaeUCG001	PDD	GCST90017025	rs7213933	17	36155074	0.01838	9.01671e-06	T	A	-0.0816269	0.1948	-0.0713	0.12	0.5524	0.1589	9961	0.00197612	19.7191
LachnospiraceaeUCG001	PDD	GCST90017025	rs7341608	8	56839500	0.0177648	9.48124e-06	T	C	-0.0784757	0.1899	-0.166	0.1306	0.2037	0.1357	9917	0.00196389	19.5103
LachnospiraceaeUCG001	PDD	GCST90017025	rs74034332	16	79092359	0.0382637	3.33351e-06	G	A	0.168045	0.0457	-0.1082	0.1847	0.5579	0.0613	6004	0.00320218	19.2813
LachnospiraceaeUCG001	PDD	GCST90017025	rs78848836	1	53773248	0.0259753	3.38171e-06	A	G	-0.118868	0.0835	0.2305	0.1442	0.1099	0.1041	9506	0.00219814	20.9371
LachnospiraceaeUCG001	PDD	GCST90017025	rs79476906	1	108102470	0.0197008	8.27425e-06	T	A	-0.087088	0.1441	0.041	0.1244	0.7417	0.1513	9917	0.00196658	19.5371
LachnospiraceaeUCG001	PDD	GCST90017025	rs8104225	19	13962924	0.0197665	8.04216e-06	A	G	0.0892098	0.1491	-0.0691	0.1053	0.5113	0.2267	9908	0.00205158	20.3647
LachnospiraceaeUCG001	PDD	GCST90017025	rs9403580	6	145006780	0.0229777	3.46785e-06	C	T	0.107801	0.1093	-0.0367	0.134	0.7842	0.1279	10095	0.00217558	22.006
LachnospiraceaeUCG001	PDD	GCST90017025	rs985416	3	148269083	0.0181807	1.45591e-07	C	T	0.0970258	0.2058	-0.2159	0.1141	0.0584804	0.1807	9917	0.0028637	28.4752
Roseburia	PDD	GCST90017048	rs116270582	4	119349	0.0329324	1.19525e-06	T	A	-0.153844	0.0487	-0.1043	0.2137	0.6257	0.04694	9099	0.00239265	21.8182
Roseburia	PDD	GCST90017048	rs12740451	1	95178974	0.0153607	7.34264e-06	T	C	0.0697527	0.1252	0.0543	0.1289	0.6736	0.135	17837	0.00115471	20.6181
Roseburia	PDD	GCST90017048	rs147990086	1	145655256	0.01324	8.92942e-06	A	G	-0.0578936	0.1909	0.0484	0.1212	0.6899	0.1834	17840	0.0010706	19.1178
Roseburia	PDD	GCST90017048	rs16910295	11	12009569	0.020957	2.91111e-06	T	C	-0.0980434	0.0606	-0.343	0.198	0.0832109	0.05532	16648	0.00131295	21.884
Roseburia	PDD	GCST90017048	rs2034589	16	8307948	0.0123489	5.01161e-07	G	C	0.0629765	0.2276	0.0359	0.117	0.7591	0.1792	17846	0.00145521	26.0047
Roseburia	PDD	GCST90017048	rs2160994	12	50650057	0.0112481	9.6985e-07	T	C	0.0550687	0.3797	0.1891	0.0934	0.04292	0.3343	17444	0.00137217	23.9663
Roseburia	PDD	GCST90017048	rs2943022	5	89598914	0.0106763	4.11408e-06	T	C	0.0493786	0.4602	0.088	0.0901	0.3285	0.582	17854	0.00119668	21.3887
Roseburia	PDD	GCST90017048	rs302266	1	194183650	0.0172985	8.12587e-06	T	C	-0.0777312	0.1203	-0.1179	0.1342	0.3796	0.1265	17056	0.00118245	20.1893
Roseburia	PDD	GCST90017048	rs329182	5	125076494	0.0152884	5.90142e-06	T	C	0.0690327	0.1571	0.0465	0.1191	0.696299	0.1594	17854	0.00114065	20.3862
Roseburia	PDD	GCST90017048	rs55858165	15	86512809	0.0404954	9.98975e-06	A	C	0.179284	0.0775	0.1799	0.2303	0.4348	0.03792	5447	0.00358555	19.5936
Roseburia	PDD	GCST90017048	rs57466170	15	37859065	0.0171601	8.30102e-06	C	T	0.0741405	0.0865	0.3409	0.1712	0.04649	0.07564	17333	0.0010758	18.6647
Roseburia	PDD	GCST90017048	rs6445851	3	57116228	0.0108158	3.52721e-06	G	A	-0.0497336	0.4006	0.0492	0.0911	0.5891	0.372	17851	0.00118305	21.1413
Roseburia	PDD	GCST90017048	rs6930661	6	12774611	0.0204975	2.47942e-06	C	T	-0.0961587	0.0755	0.0122	0.1803	0.9461	0.06123	16945	0.00129709	22.0052
Roseburia	PDD	GCST90017048	rs75326254	6	166170836	0.0230897	7.50204e-06	C	T	-0.104628	0.0636	-0.0545	0.1864	0.769899	0.05911	15893	0.0012903	20.5307
Roseburia	PDD	GCST90017048	rs78753150	5	144135655	0.0214067	9.98312e-06	A	C	0.0968739	0.0586	0.1675	0.1477	0.2566	0.09798	16303	0.00125459	20.4768
Roseburia	PDD	GCST90017048	rs9300744	13	103117486	0.0126228	4.75118e-06	C	T	-0.0588452	0.2386	-0.119	0.1149	0.3005	0.1796	17854	0.00121576	21.7301
Subdoligranulum	PDD	GCST90017071	rs10065321	5	141857415	0.0108105	2.10155e-06	T	C	-0.0512828	0.3678	-0.2415	0.0888	0.00654094	0.415	17589	0.00127777	22.5009
Subdoligranulum	PDD	GCST90017071	rs10497836	2	200288718	0.0118697	8.37954e-06	C	T	-0.0524065	0.2803	-0.0816	0.1066	0.4439	0.2119	17579	0.00110768	19.4912
Subdoligranulum	PDD	GCST90017071	rs1667315	2	232408743	0.0107452	6.72143e-06	G	A	0.0485017	0.4374	0.0828	0.0899	0.3574	0.3914	17586	0.00115722	20.3721
Subdoligranulum	PDD	GCST90017071	rs16962433	16	13684415	0.0189213	7.64534e-06	A	T	0.0855999	0.1083	0.149	0.1819	0.4126	0.06289	15857	0.00128903	20.4639
Subdoligranulum	PDD	GCST90017071	rs2114677	10	125472937	0.0230829	2.71726e-06	C	T	-0.104176	0.0557	-0.0526	0.1361	0.699199	0.1164	15566	0.00130681	20.3659
Subdoligranulum	PDD	GCST90017071	rs2171249	6	153694029	0.0233213	4.50556e-06	C	T	0.106744	0.0736	0.0193	0.1733	0.9112	0.07428	14679	0.00142516	20.947
Subdoligranulum	PDD	GCST90017071	rs35940633	14	86933898	0.011001	4.21698e-06	G	A	-0.0511008	0.3628	0.0264	0.0931	0.7771	0.3266	17582	0.00122571	21.5745
Subdoligranulum	PDD	GCST90017071	rs3761728	4	48990885	0.0118866	3.86747e-06	T	G	-0.0543458	0.2425	0.1004	0.1017	0.3238	0.2519	17570	0.0011883	20.901
Subdoligranulum	PDD	GCST90017071	rs4347804	2	218215847	0.0357483	2.18405e-06	A	G	0.166063	0.0417	0.0595	0.2572	0.8169	0.0319	4312	0.00497953	21.5692
Subdoligranulum	PDD	GCST90017071	rs6555306	5	4671383	0.0155463	2.80664e-06	T	C	-0.0740777	0.1223	-0.2596	0.1244	0.0368502	0.142	17591	0.00128905	22.7024
Subdoligranulum	PDD	GCST90017071	rs75158211	19	29644694	0.015933	7.52162e-06	T	C	-0.072343	0.1113	0.1462	0.1244	0.24	0.1481	17165	0.00119958	20.6132
Subdoligranulum	PDD	GCST90017071	rs76528319	5	117799448	0.0310662	7.41394e-06	G	T	-0.143279	0.0398	-0.1926	0.1604	0.2298	0.08287	8468	0.00250562	21.2659
Subdoligranulum	PDD	GCST90017071	rs76664262	3	183716408	0.0185357	4.87344e-06	T	A	0.0834078	0.0934	0.1213	0.1409	0.3893	0.1116	16712	0.00121016	20.2463

## Sheet: Stable3
Stable3. MR analysis and Reverse MR analysis between Gut microbiota and PDD
Exposure	Outcome	Method	Number of SNPs	OR	lower	Upper	P	rev P
Butyricimonas	PDD	MR Egger	16	1.17785	0.0606792	22.8633	0.915392
Butyricimonas	PDD	Weighted median	16	0.282888	0.100681	0.794845	0.0165925
Butyricimonas	PDD	Inverse variance weighted	16	0.301447	0.141995	0.639953	0.00179536	0.959186
Butyricimonas	PDD	Simple mode	16	0.11904	0.0147056	0.96362	0.0645715
Butyricimonas	PDD	Weighted mode	16	0.130716	0.0197894	0.863428	0.0518254
Hungatella	PDD	MR Egger	5	0.172038	0.00172531	17.1546	0.507947
Hungatella	PDD	Weighted median	5	2.05475	0.747112	5.65111	0.162959
Hungatella	PDD	Inverse variance weighted	5	2.29762	1.07533	4.90924	0.0317536	0.112796
Hungatella	PDD	Simple mode	5	1.43005	0.346168	5.90769	0.647042
Hungatella	PDD	Weighted mode	5	1.38776	0.305878	6.29619	0.692898
LachnospiraceaeUCG001	PDD	MR Egger	15	0.238346	0.0121149	4.6892	0.362674
LachnospiraceaeUCG001	PDD	Weighted median	15	0.523027	0.222034	1.23205	0.138173
LachnospiraceaeUCG001	PDD	Inverse variance weighted	15	0.513579	0.267856	0.984722	0.0448183	0.233795
LachnospiraceaeUCG001	PDD	Simple mode	15	0.524092	0.13401	2.04964	0.368848
LachnospiraceaeUCG001	PDD	Weighted mode	15	0.518224	0.128437	2.09096	0.371337
Roseburia	PDD	MR Egger	16	3.02742	0.262085	34.9706	0.389892
Roseburia	PDD	Weighted median	16	2.33239	0.780265	6.97206	0.12955
Roseburia	PDD	Inverse variance weighted	16	3.39706	1.44731	7.97345	0.00496511	0.650116
Roseburia	PDD	Simple mode	16	2.45154	0.372334	16.1415	0.365819
Roseburia	PDD	Weighted mode	16	2.49785	0.462005	13.5047	0.304515
Subdoligranulum	PDD	MR Egger	13	1.66865	0.113053	24.629	0.716381
Subdoligranulum	PDD	Weighted median	13	2.5415	0.737615	8.75693	0.139455
Subdoligranulum	PDD	Inverse variance weighted	13	2.66523	1.02454	6.93331	0.0444625	0.551131
Subdoligranulum	PDD	Simple mode	13	3.38998	0.509568	22.5524	0.230687
Subdoligranulum	PDD	Weighted mode	13	2.77058	0.495307	15.4977	0.26855

## Sheet: Stable4
Stable4. MR analysis between mediator and PDD
id.exposure	outcome	exposure	method	nsnp	b	se	P	OR	lower	Upper
GCST90199662	PDD	Isovalerate (i5:0) levels	Inverse variance weighted	17	0.761812	0.283222	0.00714937	2.14215	1.22961	3.73193
GCST90199662	PDD	Isovalerate (i5:0) levels	MR Egger	17	0.183734	0.650446	0.78144	1.2017	0.335834	4.29997
GCST90199662	PDD	Isovalerate (i5:0) levels	Weighted median	17	0.499782	0.370373	0.177208	1.64836	0.7976	3.4066
GCST90199662	PDD	Isovalerate (i5:0) levels	Simple mode	17	0.509009	0.564846	0.380875	1.66364	0.549861	5.03346
GCST90199662	PDD	Isovalerate (i5:0) levels	Weighted mode	17	0.476114	0.520309	0.373745	1.60981	0.580602	4.46344
GCST90199771	PDD	7-methylguanine levels	MR Egger	22	0.333361	0.505304	0.516958	1.39565	0.518386	3.75751
GCST90199771	PDD	7-methylguanine levels	Weighted median	22	0.992259	0.368118	0.0070284	2.69732	1.31095	5.54984
GCST90199771	PDD	7-methylguanine levels	Simple mode	22	1.46066	0.654042	0.0365422	4.30879	1.1957	15.527
GCST90199771	PDD	7-methylguanine levels	Weighted mode	22	1.22418	0.601017	0.0544677	3.40137	1.04727	11.0471
GCST90199771	PDD	7-methylguanine levels	Inverse variance weighted	22	0.725452	0.265435	0.00627476	2.06566	1.22777	3.47538
GCST90199868	PDD	N-acetyl-3-methylhistidine levels	MR Egger	24	-0.249835	0.345462	0.477183	0.77893	0.395763	1.53307
GCST90199868	PDD	N-acetyl-3-methylhistidine levels	Weighted median	24	-0.481679	0.257363	0.0612628	0.617745	0.373025	1.02301
GCST90199868	PDD	N-acetyl-3-methylhistidine levels	Simple mode	24	-0.763551	0.534531	0.166602	0.466009	0.163453	1.3286
GCST90199868	PDD	N-acetyl-3-methylhistidine levels	Weighted mode	24	-0.520894	0.250943	0.049283	0.59399	0.363222	0.971373
GCST90199868	PDD	N-acetyl-3-methylhistidine levels	Inverse variance weighted	24	-0.514422	0.184104	0.00520288	0.597846	0.416752	0.857633
GCST90199869	PDD	2-hydroxyhippurate levels	MR Egger	19	-0.726865	0.626645	0.262109	0.483422	0.141552	1.65096
GCST90199869	PDD	2-hydroxyhippurate levels	Weighted median	19	-0.958396	0.366004	0.00883063	0.383507	0.187165	0.785819
GCST90199869	PDD	2-hydroxyhippurate levels	Simple mode	19	-1.00355	0.641943	0.135394	0.366578	0.104168	1.29003
GCST90199869	PDD	2-hydroxyhippurate levels	Weighted mode	19	-1.00355	0.546611	0.0829422	0.366578	0.125569	1.07017
GCST90199869	PDD	2-hydroxyhippurate levels	Inverse variance weighted	19	-0.805167	0.281622	0.00424935	0.447013	0.257394	0.776322
GCST90200326	PDD	Gamma-glutamylleucine levels	MR Egger	16	0.708999	0.449811	0.137298	2.03196	0.841449	4.90683
GCST90200326	PDD	Gamma-glutamylleucine levels	Weighted median	16	0.805969	0.40755	0.0479744	2.23886	1.0072	4.9767
GCST90200326	PDD	Gamma-glutamylleucine levels	Simple mode	16	1.12863	0.580883	0.0710334	3.09142	0.990147	9.65195
GCST90200326	PDD	Gamma-glutamylleucine levels	Weighted mode	16	0.834625	0.426404	0.0691798	2.30395	0.998873	5.31417
GCST90200326	PDD	Gamma-glutamylleucine levels	Inverse variance weighted	16	0.785368	0.266324	0.00318883	2.19321	1.30131	3.69641
GCST90200329	PDD	3-phosphoglycerate levels	MR Egger	22	-1.13038	0.732782	0.138608	0.322912	0.076794	1.35782
GCST90200329	PDD	3-phosphoglycerate levels	Weighted median	22	-0.410228	0.396011	0.300248	0.663499	0.305315	1.44189
GCST90200329	PDD	3-phosphoglycerate levels	Simple mode	22	-0.171983	0.688273	0.805111	0.841993	0.218494	3.24473
GCST90200329	PDD	3-phosphoglycerate levels	Weighted mode	22	-0.105864	0.621155	0.866302	0.899547	0.266248	3.03922
GCST90200329	PDD	3-phosphoglycerate levels	Inverse variance weighted	22	-0.761372	0.272594	0.00522125	0.467025	0.273718	0.796852
GCST90200346	PDD	4-acetaminophen sulfate levels	MR Egger	25	0.328763	0.380789	0.396847	1.38925	0.658636	2.93031
GCST90200346	PDD	4-acetaminophen sulfate levels	Weighted median	25	0.506011	0.236575	0.0324439	1.65866	1.04323	2.63715
GCST90200346	PDD	4-acetaminophen sulfate levels	Simple mode	25	0.549351	0.396157	0.17828	1.73213	0.796828	3.76527
GCST90200346	PDD	4-acetaminophen sulfate levels	Weighted mode	25	0.549351	0.37373	0.154574	1.73213	0.832635	3.60334
GCST90200346	PDD	4-acetaminophen sulfate levels	Inverse variance weighted	25	0.544947	0.176936	0.00207065	1.72452	1.21915	2.43937
GCST90200492	PDD	X-12411 levels	MR Egger	3	1.71346	1.44961	0.447019	5.54812	0.323751	95.0781
GCST90200492	PDD	X-12411 levels	Weighted median	3	1.67408	0.79434	0.0350735	5.33387	1.12431	25.3045
GCST90200492	PDD	X-12411 levels	Simple mode	3	2.03944	0.985548	0.174385	7.68632	1.11379	53.0437
GCST90200492	PDD	X-12411 levels	Weighted mode	3	1.89468	0.954177	0.185468	6.6504	1.02479	43.1578
GCST90200492	PDD	X-12411 levels	Inverse variance weighted	3	1.62537	0.607026	0.00741541	5.08028	1.54588	16.6954
GCST90200679	PDD	N-acetylarginine levels	MR Egger	24	-0.420355	0.193134	0.0405327	0.656814	0.449825	0.95905
GCST90200679	PDD	N-acetylarginine levels	Weighted median	24	-0.470041	0.135927	0.000544119	0.624977	0.478807	0.815769
GCST90200679	PDD	N-acetylarginine levels	Simple mode	24	-0.572153	0.414471	0.180721	0.564309	0.250445	1.27152
GCST90200679	PDD	N-acetylarginine levels	Weighted mode	24	-0.470182	0.140026	0.00272266	0.624888	0.474909	0.822232
GCST90200679	PDD	N-acetylarginine levels	Inverse variance weighted	24	-0.406989	0.137435	0.00306318	0.665652	0.508464	0.871432
GCST90200690	PDD	N-acetyl-1-methylhistidine levels	MR Egger	28	-0.45353	0.192801	0.0265054	0.635381	0.43543	0.92715
GCST90200690	PDD	N-acetyl-1-methylhistidine levels	Weighted median	28	-0.486802	0.150506	0.00121887	0.614589	0.457584	0.825464
GCST90200690	PDD	N-acetyl-1-methylhistidine levels	Simple mode	28	-0.286871	0.401097	0.480615	0.750608	0.341974	1.64753
GCST90200690	PDD	N-acetyl-1-methylhistidine levels	Weighted mode	28	-0.486328	0.148985	0.00297749	0.61488	0.459169	0.823396
GCST90200690	PDD	N-acetyl-1-methylhistidine levels	Inverse variance weighted	28	-0.374785	0.13138	0.0043352	0.687437	0.531374	0.889336
GCST90200691	PDD	N-delta-acetylornithine levels	MR Egger	24	0.33065	0.17893	0.0781027	1.39187	0.980146	1.97655
GCST90200691	PDD	N-delta-acetylornithine levels	Weighted median	24	0.460583	0.143819	0.00136227	1.585	1.19566	2.10111
GCST90200691	PDD	N-delta-acetylornithine levels	Simple mode	24	0.415231	0.497032	0.412076	1.51472	0.571808	4.0125
GCST90200691	PDD	N-delta-acetylornithine levels	Weighted mode	24	0.477502	0.152333	0.00464971	1.61204	1.19594	2.17292
GCST90200691	PDD	N-delta-acetylornithine levels	Inverse variance weighted	24	0.410989	0.127588	0.00127642	1.50831	1.17459	1.93685
GCST90200956	PDD	Cytidine to N-acetylglucosamine to N-acetylgalactosamine ratio	MR Egger	20	-0.766395	0.566089	0.192543	0.464685	0.153212	1.40937
GCST90200956	PDD	Cytidine to N-acetylglucosamine to N-acetylgalactosamine ratio	Weighted median	20	-0.74477	0.322741	0.0210192	0.474844	0.252248	0.893868
GCST90200956	PDD	Cytidine to N-acetylglucosamine to N-acetylgalactosamine ratio	Simple mode	20	-0.101253	0.5477	0.855291	0.903704	0.308898	2.64386
GCST90200956	PDD	Cytidine to N-acetylglucosamine to N-acetylgalactosamine ratio	Weighted mode	20	-0.787518	0.405756	0.0672584	0.454973	0.205399	1.00779
GCST90200956	PDD	Cytidine to N-acetylglucosamine to N-acetylgalactosamine ratio	Inverse variance weighted	20	-0.716391	0.246133	0.0036076	0.488512	0.301552	0.791386
GCST90201002	PDD	Maltose to sucrose ratio	MR Egger	17	0.959658	0.557742	0.105877	2.6108	0.875013	7.78994
GCST90201002	PDD	Maltose to sucrose ratio	Weighted median	17	0.71034	0.307841	0.0210276	2.03468	1.1129	3.71995
GCST90201002	PDD	Maltose to sucrose ratio	Simple mode	17	0.859552	0.538367	0.129916	2.3621	0.822302	6.78526
GCST90201002	PDD	Maltose to sucrose ratio	Weighted mode	17	0.744654	0.51382	0.166584	2.10571	0.769178	5.76463
GCST90201002	PDD	Maltose to sucrose ratio	Inverse variance weighted	17	0.644945	0.238646	0.00688176	1.90588	1.19387	3.04254
ebi-a-GCST90001398	PDD	Unsw mem AC	MR Egger	19	0.431878	0.406311	0.302683	1.54015	0.69455	3.41524
ebi-a-GCST90001398	PDD	Unsw mem AC	Weighted median	19	0.439586	0.234901	0.0612946	1.55206	0.979395	2.45958
ebi-a-GCST90001398	PDD	Unsw mem AC	Simple mode	19	0.560986	0.361993	0.138613	1.7524	0.861983	3.56261
ebi-a-GCST90001398	PDD	Unsw mem AC	Weighted mode	19	0.560986	0.293797	0.0722771	1.7524	0.985253	3.11687
ebi-a-GCST90001398	PDD	Unsw mem AC	Inverse variance weighted	19	0.40076	0.164381	0.0147691	1.49296	1.08174	2.0605
ebi-a-GCST90001419	PDD	CD20- %B cell	MR Egger	17	-0.419695	0.451077	0.366883	0.657248	0.271497	1.59109
ebi-a-GCST90001419	PDD	CD20- %B cell	Weighted median	17	-0.604045	0.248283	0.0149789	0.546596	0.335988	0.88922
ebi-a-GCST90001419	PDD	CD20- %B cell	Simple mode	17	-0.866918	0.361362	0.0289751	0.420245	0.206969	0.853296
ebi-a-GCST90001419	PDD	CD20- %B cell	Weighted mode	17	-0.70247	0.264883	0.0173979	0.49536	0.294746	0.832518
ebi-a-GCST90001419	PDD	CD20- %B cell	Inverse variance weighted	17	-0.408223	0.188011	0.0299103	0.66483	0.45991	0.961056
ebi-a-GCST90001428	PDD	IgD- CD38dim %B cell	MR Egger	19	0.534852	0.324072	0.117211	1.7072	0.90454	3.2221
ebi-a-GCST90001428	PDD	IgD- CD38dim %B cell	Weighted median	19	0.239122	0.249717	0.338279	1.27013	0.778549	2.07211
ebi-a-GCST90001428	PDD	IgD- CD38dim %B cell	Simple mode	19	0.263357	0.422943	0.541306	1.30129	0.568013	2.9812
ebi-a-GCST90001428	PDD	IgD- CD38dim %B cell	Weighted mode	19	0.174022	0.253474	0.501115	1.19008	0.724129	1.95586
ebi-a-GCST90001428	PDD	IgD- CD38dim %B cell	Inverse variance weighted	19	0.395157	0.16221	0.0148475	1.48462	1.08028	2.04028
ebi-a-GCST90001546	PDD	TD CD4+ %CD4+	MR Egger	18	0.575521	0.465373	0.234049	1.77806	0.714187	4.42669
ebi-a-GCST90001546	PDD	TD CD4+ %CD4+	Weighted median	18	0.357476	0.234535	0.127461	1.42972	0.902838	2.26407
ebi-a-GCST90001546	PDD	TD CD4+ %CD4+	Simple mode	18	0.327399	0.347991	0.359973	1.38735	0.701409	2.74412
ebi-a-GCST90001546	PDD	TD CD4+ %CD4+	Weighted mode	18	0.491445	0.309854	0.131152	1.63468	0.890591	3.00044
ebi-a-GCST90001546	PDD	TD CD4+ %CD4+	Inverse variance weighted	18	0.380009	0.17087	0.026151	1.4623	1.04614	2.04401
ebi-a-GCST90001596	PDD	CD8dim AC	MR Egger	21	-0.0738709	0.311516	0.815091	0.928792	0.504372	1.71035
ebi-a-GCST90001596	PDD	CD8dim AC	Weighted median	21	-0.220585	0.218092	0.311809	0.802049	0.523067	1.22983
ebi-a-GCST90001596	PDD	CD8dim AC	Simple mode	21	-0.131356	0.312712	0.678924	0.876906	0.47508	1.6186
ebi-a-GCST90001596	PDD	CD8dim AC	Weighted mode	21	-0.168825	0.252902	0.512051	0.844657	0.514524	1.38661
ebi-a-GCST90001596	PDD	CD8dim AC	Inverse variance weighted	21	-0.302044	0.15058	0.0448695	0.739305	0.550361	0.993116
ebi-a-GCST90001603	PDD	T cell AC	MR Egger	14	-0.833156	0.608624	0.196104	0.434675	0.131854	1.43297
ebi-a-GCST90001603	PDD	T cell AC	Weighted median	14	-0.602302	0.285105	0.0346382	0.54755	0.313139	0.957436
ebi-a-GCST90001603	PDD	T cell AC	Simple mode	14	-0.912788	0.514223	0.0992869	0.401404	0.14651	1.09976
ebi-a-GCST90001603	PDD	T cell AC	Weighted mode	14	-0.921543	0.418854	0.0464846	0.397905	0.175083	0.904305
ebi-a-GCST90001603	PDD	T cell AC	Inverse variance weighted	14	-0.509798	0.201671	0.0114755	0.600617	0.404512	0.891791
ebi-a-GCST90001608	PDD	DP (CD4+CD8+) %leukocyte	MR Egger	21	0.362567	0.371916	0.341878	1.43701	0.693233	2.9788
ebi-a-GCST90001608	PDD	DP (CD4+CD8+) %leukocyte	Weighted median	21	0.381961	0.223111	0.0869008	1.46515	0.946167	2.26881
ebi-a-GCST90001608	PDD	DP (CD4+CD8+) %leukocyte	Simple mode	21	0.546492	0.341639	0.125362	1.72718	0.884158	3.37402
ebi-a-GCST90001608	PDD	DP (CD4+CD8+) %leukocyte	Weighted mode	21	0.470326	0.243516	0.0677298	1.60052	0.993058	2.57956
ebi-a-GCST90001608	PDD	DP (CD4+CD8+) %leukocyte	Inverse variance weighted	21	0.312739	0.156093	0.045119	1.36716	1.00682	1.85648
ebi-a-GCST90001814	PDD	CD38 on IgD- CD38br	MR Egger	8	-0.204433	0.98517	0.842475	0.81511	0.118201	5.62095
ebi-a-GCST90001814	PDD	CD38 on IgD- CD38br	Weighted median	8	-0.743464	0.413653	0.0722859	0.475464	0.211353	1.06961
ebi-a-GCST90001814	PDD	CD38 on IgD- CD38br	Simple mode	8	-0.520852	0.575473	0.395503	0.594014	0.192285	1.83506
ebi-a-GCST90001814	PDD	CD38 on IgD- CD38br	Weighted mode	8	-0.707187	0.5411	0.232526	0.493029	0.170718	1.42386
ebi-a-GCST90001814	PDD	CD38 on IgD- CD38br	Inverse variance weighted	8	-0.840497	0.311988	0.00705997	0.431496	0.234103	0.795329
ebi-a-GCST90001816	PDD	CD38 on naive-mature B cell	MR Egger	22	-0.387761	0.245933	0.130552	0.678574	0.41904	1.09885
ebi-a-GCST90001816	PDD	CD38 on naive-mature B cell	Weighted median	22	-0.367253	0.187667	0.0503542	0.692634	0.479467	1.00057
ebi-a-GCST90001816	PDD	CD38 on naive-mature B cell	Simple mode	22	-0.48077	0.331968	0.162316	0.618307	0.322573	1.18517
ebi-a-GCST90001816	PDD	CD38 on naive-mature B cell	Weighted mode	22	-0.457347	0.231634	0.061628	0.63296	0.401981	0.99666
ebi-a-GCST90001816	PDD	CD38 on naive-mature B cell	Inverse variance weighted	22	-0.257699	0.127576	0.0433867	0.772828	0.60185	0.992379
ebi-a-GCST90001859	PDD	CD3 on CD8br	MR Egger	18	-0.294753	0.32539	0.378457	0.744715	0.393562	1.40918
ebi-a-GCST90001859	PDD	CD3 on CD8br	Weighted median	18	-0.364525	0.20715	0.0784563	0.694526	0.462763	1.04236
ebi-a-GCST90001859	PDD	CD3 on CD8br	Simple mode	18	-0.659855	0.331742	0.0630352	0.516926	0.269801	0.990407
ebi-a-GCST90001859	PDD	CD3 on CD8br	Weighted mode	18	-0.38875	0.214799	0.0880368	0.677904	0.444967	1.03278
ebi-a-GCST90001859	PDD	CD3 on CD8br	Inverse variance weighted	18	-0.305517	0.140054	0.029152	0.736743	0.559886	0.969465
ebi-a-GCST90001917	PDD	CD45 on CD8br	MR Egger	13	-0.441706	0.39952	0.292498	0.642939	0.293826	1.40685
ebi-a-GCST90001917	PDD	CD45 on CD8br	Weighted median	13	-0.322241	0.238511	0.176678	0.724523	0.453971	1.15632
ebi-a-GCST90001917	PDD	CD45 on CD8br	Simple mode	13	-0.301467	0.35415	0.4113	0.739732	0.369501	1.48092
ebi-a-GCST90001917	PDD	CD45 on CD8br	Weighted mode	13	-0.334323	0.272558	0.243493	0.715823	0.419565	1.22127
ebi-a-GCST90001917	PDD	CD45 on CD8br	Inverse variance weighted	13	-0.375624	0.183367	0.040513	0.68686	0.479494	0.983907
ebi-a-GCST90001924	PDD	CD127 on CD28+ CD4+	MR Egger	17	0.309163	0.336743	0.373095	1.36228	0.704087	2.63578
ebi-a-GCST90001924	PDD	CD127 on CD28+ CD4+	Weighted median	17	0.269129	0.201873	0.18248	1.30882	0.881137	1.9441
ebi-a-GCST90001924	PDD	CD127 on CD28+ CD4+	Simple mode	17	0.599694	0.307452	0.068854	1.82156	0.997093	3.32776
ebi-a-GCST90001924	PDD	CD127 on CD28+ CD4+	Weighted mode	17	0.191464	0.261888	0.475296	1.21102	0.724816	2.02337
ebi-a-GCST90001924	PDD	CD127 on CD28+ CD4+	Inverse variance weighted	17	0.332557	0.143518	0.0204941	1.39453	1.0526	1.84754
ebi-a-GCST90001933	PDD	CD25 on CD45RA- CD4 not Treg	MR Egger	19	0.578435	0.304719	0.0747744	1.78325	0.981361	3.24036
ebi-a-GCST90001933	PDD	CD25 on CD45RA- CD4 not Treg	Weighted median	19	0.386872	0.223092	0.082893	1.47237	0.950861	2.2799
ebi-a-GCST90001933	PDD	CD25 on CD45RA- CD4 not Treg	Simple mode	19	0.175906	0.307902	0.574857	1.19233	0.652084	2.18015
ebi-a-GCST90001933	PDD	CD25 on CD45RA- CD4 not Treg	Weighted mode	19	0.402686	0.245925	0.118904	1.49584	0.923737	2.42226
ebi-a-GCST90001933	PDD	CD25 on CD45RA- CD4 not Treg	Inverse variance weighted	19	0.336214	0.168974	0.0466202	1.39964	1.00504	1.94917
ebi-a-GCST90001938	PDD	CD25 on CD39+ resting Treg	MR Egger	12	-1.02333	0.433655	0.0399681	0.359396	0.153617	0.840829
ebi-a-GCST90001938	PDD	CD25 on CD39+ resting Treg	Weighted median	12	-0.372586	0.280027	0.183342	0.68895	0.397946	1.19276
ebi-a-GCST90001938	PDD	CD25 on CD39+ resting Treg	Simple mode	12	-0.403607	0.387697	0.320199	0.667906	0.312393	1.42801
ebi-a-GCST90001938	PDD	CD25 on CD39+ resting Treg	Weighted mode	12	-0.650212	0.379258	0.114449	0.521935	0.248191	1.09761
ebi-a-GCST90001938	PDD	CD25 on CD39+ resting Treg	Inverse variance weighted	12	-0.485374	0.20587	0.0183897	0.615467	0.411116	0.921392
ebi-a-GCST90001969	PDD	FSC-A on NK	MR Egger	16	-0.619937	0.587173	0.30894	0.537978	0.170197	1.7005
ebi-a-GCST90001969	PDD	FSC-A on NK	Weighted median	16	-0.363213	0.24821	0.143377	0.695438	0.427541	1.1312
ebi-a-GCST90001969	PDD	FSC-A on NK	Simple mode	16	-0.271342	0.41634	0.524434	0.762355	0.337103	1.72406
ebi-a-GCST90001969	PDD	FSC-A on NK	Weighted mode	16	-0.271342	0.358919	0.461358	0.762355	0.377259	1.54055
ebi-a-GCST90001969	PDD	FSC-A on NK	Inverse variance weighted	16	-0.449968	0.181446	0.0131417	0.637648	0.446819	0.909978
ebi-a-GCST90001994	PDD	CX3CR1 on CD14- CD16-	MR Egger	13	-0.103073	0.393647	0.798281	0.902061	0.41702	1.95126
ebi-a-GCST90001994	PDD	CX3CR1 on CD14- CD16-	Weighted median	13	-0.4687	0.239211	0.0500715	0.625816	0.391584	1.00015
ebi-a-GCST90001994	PDD	CX3CR1 on CD14- CD16-	Simple mode	13	-0.590395	0.372987	0.139434	0.554108	0.266748	1.15103
ebi-a-GCST90001994	PDD	CX3CR1 on CD14- CD16-	Weighted mode	13	-0.4325	0.299864	0.1748	0.648885	0.360511	1.16793
ebi-a-GCST90001994	PDD	CX3CR1 on CD14- CD16-	Inverse variance weighted	13	-0.505536	0.171911	0.00327481	0.603182	0.430641	0.844854
ebi-a-GCST90002006	PDD	CD64 on monocyte	MR Egger	24	0.274166	0.180219	0.142431	1.31543	0.923981	1.87273
ebi-a-GCST90002006	PDD	CD64 on monocyte	Weighted median	24	0.153538	0.143188	0.283592	1.16595	0.880637	1.54371
ebi-a-GCST90002006	PDD	CD64 on monocyte	Simple mode	24	0.38682	0.233917	0.111782	1.47229	0.930849	2.32867
ebi-a-GCST90002006	PDD	CD64 on monocyte	Weighted mode	24	0.239693	0.146667	0.115818	1.27086	0.953349	1.69412
ebi-a-GCST90002006	PDD	CD64 on monocyte	Inverse variance weighted	24	0.221225	0.0991492	0.0256656	1.2476	1.02726	1.51522
ebi-a-GCST90002008	PDD	CCR2 on monocyte	MR Egger	19	-0.298825	0.33369	0.383016	0.741689	0.385638	1.42648
ebi-a-GCST90002008	PDD	CCR2 on monocyte	Weighted median	19	-0.231652	0.216408	0.28442	0.793222	0.519021	1.21228
ebi-a-GCST90002008	PDD	CCR2 on monocyte	Simple mode	19	-0.599569	0.34752	0.101604	0.549048	0.277841	1.08499
ebi-a-GCST90002008	PDD	CCR2 on monocyte	Weighted mode	19	-0.232559	0.24517	0.355407	0.792503	0.490126	1.28143
ebi-a-GCST90002008	PDD	CCR2 on monocyte	Inverse variance weighted	19	-0.299722	0.151975	0.0485897	0.741024	0.550134	0.998152
ebi-a-GCST90002078	PDD	SSC-A on granulocyte	MR Egger	22	-0.724469	0.325886	0.0379003	0.484582	0.255839	0.91784
ebi-a-GCST90002078	PDD	SSC-A on granulocyte	Weighted median	22	-0.333814	0.188743	0.0769577	0.716187	0.494726	1.03678
ebi-a-GCST90002078	PDD	SSC-A on granulocyte	Simple mode	22	-0.528227	0.294409	0.0871935	0.589649	0.331122	1.05003
ebi-a-GCST90002078	PDD	SSC-A on granulocyte	Weighted mode	22	-0.43464	0.239083	0.0833685	0.647498	0.405253	1.03455
ebi-a-GCST90002078	PDD	SSC-A on granulocyte	Inverse variance weighted	22	-0.295559	0.14169	0.0369822	0.744115	0.563678	0.982311
ebi-a-GCST90002109	PDD	HLA DR on CD33br HLA DR+ CD14dim	MR Egger	18	-0.723712	0.300728	0.0285458	0.484949	0.268974	0.874342
ebi-a-GCST90002109	PDD	HLA DR on CD33br HLA DR+ CD14dim	Weighted median	18	-0.238903	0.160017	0.135442	0.787491	0.575488	1.07759
ebi-a-GCST90002109	PDD	HLA DR on CD33br HLA DR+ CD14dim	Simple mode	18	-0.0506015	0.239862	0.835426	0.950657	0.594087	1.52124
ebi-a-GCST90002109	PDD	HLA DR on CD33br HLA DR+ CD14dim	Weighted mode	18	-0.210181	0.186936	0.276491	0.810438	0.561819	1.16908
ebi-a-GCST90002109	PDD	HLA DR on CD33br HLA DR+ CD14dim	Inverse variance weighted	18	-0.27865	0.117327	0.0175501	0.756805	0.60133	0.952478
ebi-a-GCST90002112	PDD	HLA DR on CD33- HLA DR+	MR Egger	12	-0.355235	0.139847	0.0293546	0.701009	0.532946	0.922069
ebi-a-GCST90002112	PDD	HLA DR on CD33- HLA DR+	Weighted median	12	-0.253811	0.100876	0.0118669	0.775838	0.636655	0.94545
ebi-a-GCST90002112	PDD	HLA DR on CD33- HLA DR+	Simple mode	12	-0.173604	0.156436	0.290781	0.84063	0.618648	1.14226
ebi-a-GCST90002112	PDD	HLA DR on CD33- HLA DR+	Weighted mode	12	-0.238981	0.0962077	0.0303565	0.78743	0.652106	0.950836
ebi-a-GCST90002112	PDD	HLA DR on CD33- HLA DR+	Inverse variance weighted	12	-0.171985	0.0831657	0.0386423	0.841992	0.715346	0.99106
ebi-a-GCST90002120	PDD	CD8 on CD28- CD8br	MR Egger	20	-0.239687	0.491675	0.631795	0.786874	0.300181	2.06266
ebi-a-GCST90002120	PDD	CD8 on CD28- CD8br	Weighted median	20	-0.397426	0.209912	0.0583183	0.672047	0.445368	1.0141
ebi-a-GCST90002120	PDD	CD8 on CD28- CD8br	Simple mode	20	-0.406133	0.304912	0.198629	0.666221	0.366498	1.21106
ebi-a-GCST90002120	PDD	CD8 on CD28- CD8br	Weighted mode	20	-0.390378	0.253692	0.140345	0.676801	0.411637	1.11278
ebi-a-GCST90002120	PDD	CD8 on CD28- CD8br	Inverse variance weighted	20	-0.451028	0.155673	0.00376411	0.636973	0.469472	0.864236

## Sheet: Stable5
Stable5. mediation effect analysis
Gut microbiome	mediator	outcome	betaAll	Mediated effect	Mediated proportion	pvalue
Roseburia	DP (CD4+CD8+) %leukocyte	PDD	1.22291	0.122(0.00452, 0.24)	0.1	0.0418451
Roseburia	Maltose to sucrose ratio	PDD	1.22291	0.124(0.00738, 0.241)	0.102	0.0371961
Subdoligranulum	Maltose to sucrose ratio	PDD	0.980291	0.13(-0.000379, 0.26)	0.132	0.0506661
LachnospiraceaeUCG001	CD20- %B cell	PDD	-0.666351	-0.089(-0.176, -0.0015)	0.134	0.0462032
Gut microbiome	mediator	method	nsnp	beta1	se	P	OR	lower	Upper
LachnospiraceaeUCG001	CD20- %B cell	MR Egger	15	0.439399	0.535115	0.426375	1.55177	0.543662	4.42923
LachnospiraceaeUCG001	CD20- %B cell	Weighted median	15	0.217118	0.133699	0.104391	1.24249	0.956062	1.61473
LachnospiraceaeUCG001	CD20- %B cell	Inverse variance weighted	15	0.217984	0.0964553	0.0238247	1.24357	1.02935	1.50236
LachnospiraceaeUCG001	CD20- %B cell	Simple mode	15	0.257167	0.22992	0.282176	1.29326	0.824089	2.02954
LachnospiraceaeUCG001	CD20- %B cell	Weighted mode	15	0.2473	0.202369	0.241875	1.28056	0.861274	1.90398
Roseburia	DP (CD4+CD8+) %leukocyte	MR Egger	16	0.402127	0.325715	0.237302	1.495	0.789564	2.83071
Roseburia	DP (CD4+CD8+) %leukocyte	Weighted median	16	0.265706	0.17706	0.133444	1.30435	0.921888	1.84549
Roseburia	DP (CD4+CD8+) %leukocyte	Inverse variance weighted	16	0.391466	0.120065	0.00111239	1.47915	1.16899	1.8716
Roseburia	DP (CD4+CD8+) %leukocyte	Simple mode	16	0.236535	0.255225	0.368717	1.26685	0.7682	2.08919
Roseburia	DP (CD4+CD8+) %leukocyte	Weighted mode	16	0.226884	0.19247	0.25684	1.25468	0.8604	1.82965
Roseburia	Maltose to sucrose ratio	MR Egger	15	0.0707088	0.235164	0.768414	1.07327	0.676913	1.7017
Roseburia	Maltose to sucrose ratio	Weighted median	15	0.147661	0.11908	0.214971	1.15912	0.917836	1.46383
Roseburia	Maltose to sucrose ratio	Inverse variance weighted	15	0.192862	0.0886814	0.0296472	1.21272	1.01923	1.44293
Roseburia	Maltose to sucrose ratio	Simple mode	15	0.248698	0.194952	0.222827	1.28235	0.875108	1.87912
Roseburia	Maltose to sucrose ratio	Weighted mode	15	0.147495	0.159644	0.371188	1.15893	0.847549	1.5847
Subdoligranulum	Maltose to sucrose ratio	MR Egger	13	0.214232	0.272395	0.448201	1.23891	0.726394	2.11304
Subdoligranulum	Maltose to sucrose ratio	Weighted median	13	0.13933	0.134031	0.298557	1.1495	0.883935	1.49486
Subdoligranulum	Maltose to sucrose ratio	Inverse variance weighted	13	0.201219	0.0982898	0.040638	1.22289	1.00861	1.4827
Subdoligranulum	Maltose to sucrose ratio	Simple mode	13	0.0809644	0.240874	0.742579	1.08433	0.676279	1.7386
Subdoligranulum	Maltose to sucrose ratio	Weighted mode	13	0.0416621	0.242694	0.866562	1.04254	0.6479	1.67756
mediator	outcome	method	nsnp	beta2	se	P	OR	lower	Upper
CD20- %B cell	PDD	MR Egger	17	-0.419695	0.451077	0.366883	0.657248	0.271497	1.59109
CD20- %B cell	PDD	Weighted median	17	-0.604045	0.244777	0.0135971	0.546596	0.338305	0.883131
CD20- %B cell	PDD	Inverse variance weighted	17	-0.408223	0.188011	0.0299103	0.66483	0.45991	0.961056
CD20- %B cell	PDD	Simple mode	17	-0.866918	0.349065	0.0244703	0.420245	0.212018	0.832975
CD20- %B cell	PDD	Weighted mode	17	-0.70247	0.285496	0.0256271	0.49536	0.283075	0.866843
DP (CD4+CD8+) %leukocyte	PDD	MR Egger	21	0.362567	0.371916	0.341878	1.43701	0.693233	2.9788
DP (CD4+CD8+) %leukocyte	PDD	Weighted median	21	0.381961	0.223605	0.0875998	1.46515	0.945251	2.27101
DP (CD4+CD8+) %leukocyte	PDD	Inverse variance weighted	21	0.312739	0.156093	0.045119	1.36716	1.00682	1.85648
DP (CD4+CD8+) %leukocyte	PDD	Simple mode	21	0.546492	0.352182	0.136407	1.72718	0.866075	3.44446
DP (CD4+CD8+) %leukocyte	PDD	Weighted mode	21	0.470326	0.240829	0.0649617	1.60052	0.998304	2.56601
Maltose to sucrose ratio	PDD	MR Egger	17	0.959658	0.557742	0.105877	2.6108	0.875013	7.78994
Maltose to sucrose ratio	PDD	Weighted median	17	0.71034	0.316252	0.0246962	2.03468	1.09471	3.78178
Maltose to sucrose ratio	PDD	Inverse variance weighted	17	0.644945	0.238646	0.00688176	1.90588	1.19387	3.04254
Maltose to sucrose ratio	PDD	Simple mode	17	0.859552	0.490738	0.0989933	2.3621	0.902764	6.1805
Maltose to sucrose ratio	PDD	Weighted mode	17	0.744654	0.496378	0.153043	2.10571	0.795927	5.57089
Gut microbiome	outcome	method	nsnp	betaAll	se	P	OR	lower	Upper
Roseburia	PDD	MR Egger	16	1.10771	1.24837	0.389892	3.02742	0.262085	34.9706
Roseburia	PDD	Weighted median	16	0.846894	0.590066	0.151215	2.33239	0.733715	7.4144
Roseburia	PDD	Inverse variance weighted	16	1.22291	0.43531	0.00496511	3.39706	1.44731	7.97345
Roseburia	PDD	Simple mode	16	0.896716	0.948466	0.359417	2.45154	0.382022	15.7322
Roseburia	PDD	Weighted mode	16	0.915431	0.808995	0.275584	2.49785	0.511606	12.1954
LachnospiraceaeUCG001	PDD	MR Egger	15	-1.43403	1.52005	0.362674	0.238346	0.0121149	4.6892
LachnospiraceaeUCG001	PDD	Weighted median	15	-0.648123	0.424575	0.12688	0.523027	0.227572	1.20207
LachnospiraceaeUCG001	PDD	Inverse variance weighted	15	-0.666351	0.33212	0.0448183	0.513579	0.267856	0.984722
LachnospiraceaeUCG001	PDD	Simple mode	15	-0.646088	0.672046	0.352675	0.524092	0.140394	1.95643
LachnospiraceaeUCG001	PDD	Weighted mode	15	-0.657348	0.706107	0.367657	0.518224	0.129858	2.06808
Subdoligranulum	PDD	MR Egger	13	0.512012	1.37342	0.716381	1.66865	0.113053	24.629
Subdoligranulum	PDD	Weighted median	13	0.932756	0.615602	0.129723	2.5415	0.760466	8.4938
Subdoligranulum	PDD	Inverse variance weighted	13	0.980291	0.487779	0.0444625	2.66523	1.02454	6.93331
Subdoligranulum	PDD	Simple mode	13	1.22083	1.02731	0.257675	3.38998	0.452619	25.39
Subdoligranulum	PDD	Weighted mode	13	1.01906	0.889673	0.274362	2.77058	0.484469	15.8444

## Sheet: Stable6
Stable 6. Sensitivity analysis results for the association between gut microbiota, metabolite, immune cells and PDD
Exposure	Outcome	Method	Cochrane’s Q test		MR-Egger intercept test			MR-PRESSO global test
			Q	P-value	Egger intercept	SE	P-value	RSS obs	p-value
Roseburia	PDD	MR Egger	9.06143	0.827095	0.00907952	0.0922139	0.922962	10.0902	0.888
Roseburia	PDD	Inverse variance weighted	9.07112	0.873769
Hungatella	PDD	MR Egger	2.3362	0.505621	0.340491	0.304237	0.344602	5.9011	0.503
Hungatella	PDD	Inverse variance weighted	3.58873	0.464516
LachnospiraceaeUCG001	PDD	MR Egger	7.79257	0.856846	0.0709568	0.137104	0.613472	9.09219	0.915
LachnospiraceaeUCG001	PDD	Inverse variance weighted	8.06042	0.886154
Butyricimonas	PDD	MR Egger	15.9905	0.313954	-0.115355	0.123848	0.367416	19.3958	0.355
Butyricimonas	PDD	Inverse variance weighted	16.9814	0.319976
Subdoligranulum	PDD	MR Egger	13.815	0.2434	0.0371281	0.101222	0.720727	16.1154	0.347
Subdoligranulum	PDD	Inverse variance weighted	13.984	0.301733
CD20- %B cell	PDD	MR Egger	20.3614	0.158502	0.00257094	0.0912505	0.977894	22.5375	0.221
CD20- %B cell	PDD	Inverse variance weighted	20.3625	0.204335
CD38 on naive-mature B cell	PDD	MR Egger	20.5033	0.426867	0.0317213	0.0510417	0.541305
CD38 on naive-mature B cell	PDD	Inverse variance weighted	20.8993	0.465111
Unsw mem AC	PDD	MR Egger	14.8613	0.605472	-0.00614205	0.0733418	0.934237
Unsw mem AC	PDD	Inverse variance weighted	14.8683	0.670989
IgD- CD38dim %B cell	PDD	MR Egger	19.6512	0.292455	-0.0330028	0.0657982	0.622399
IgD- CD38dim %B cell	PDD	Inverse variance weighted	19.9421	0.336091
CD38 on IgD- CD38br	PDD	MR Egger	5.50588	0.480746	-0.0970657	0.142603	0.521465	8.06982	0.579
CD38 on IgD- CD38br	PDD	Inverse variance weighted	5.96919	0.543351
CD25 on CD39+ resting Treg	PDD	MR Egger	3.72189	0.959022	0.117775	0.0835598	0.189028
CD25 on CD39+ resting Treg	PDD	Inverse variance weighted	5.7085	0.892089
CD127 on CD28+ CD4+	PDD	MR Egger	6.90083	0.960343	0.00529627	0.0689665	0.939802
CD127 on CD28+ CD4+	PDD	Inverse variance weighted	6.90673	0.975017
CD25 on CD45RA- CD4 not Treg	PDD	MR Egger	14.6041	0.623975	-0.0622399	0.065158	0.352856
CD25 on CD45RA- CD4 not Treg	PDD	Inverse variance weighted	15.5165	0.626249
CD3 on CD8br	PDD	MR Egger	17.0866	0.380017	-0.00248284	0.0672679	0.971014
CD3 on CD8br	PDD	Inverse variance weighted	17.088	0.448418
CD8 on CD28- CD8br	PDD	MR Egger	8.69005	0.966496	-0.0432446	0.0954305	0.655854
CD8 on CD28- CD8br	PDD	Inverse variance weighted	8.8954	0.975177
TD CD4+ %CD4+	PDD	MR Egger	9.89653	0.871976	0.0471874	0.0913834	0.610993
TD CD4+ %CD4+	PDD	Inverse variance weighted	10.1005	0.899342
CD8dim AC	PDD	MR Egger	12.2726	0.873645	-0.0647937	0.0774393	0.413159
CD8dim AC	PDD	Inverse variance weighted	12.9727	0.878553
DP (CD4+CD8+) %leukocyte	PDD	MR Egger	18.7379	0.47376	-0.0117785	0.0797965	0.884209	20.3301	0.581
DP (CD4+CD8+) %leukocyte	PDD	Inverse variance weighted	18.7597	0.53749
CD45 on CD8br	PDD	MR Egger	4.57058	0.95017	0.0133619	0.0717729	0.8557
CD45 on CD8br	PDD	Inverse variance weighted	4.60524	0.969883
T cell AC	PDD	MR Egger	11.3186	0.501828	0.0551872	0.0980051	0.583732
T cell AC	PDD	Inverse variance weighted	11.6357	0.557718
SSC-A on granulocyte	PDD	MR Egger	21.2229	0.38412	0.10358	0.0712864	0.16173
SSC-A on granulocyte	PDD	Inverse variance weighted	23.4632	0.319787
HLA DR on CD33br HLA DR+ CD14dim	PDD	MR Egger	17.0878	0.379939	0.130442	0.0817599	0.130176
HLA DR on CD33br HLA DR+ CD14dim	PDD	Inverse variance weighted	19.8062	0.28426
HLA DR on CD33- HLA DR+	PDD	MR Egger	4.2573	0.934994	0.0922322	0.0565877	0.134177
HLA DR on CD33- HLA DR+	PDD	Inverse variance weighted	6.91387	0.806015
CX3CR1 on CD14- CD16-	PDD	MR Egger	8.75124	0.644842	-0.0988123	0.0869445	0.279901
CX3CR1 on CD14- CD16-	PDD	Inverse variance weighted	10.0429	0.6122
CD64 on monocyte	PDD	MR Egger	26.3481	0.237038	-0.0204937	0.0577551	0.72609
CD64 on monocyte	PDD	Inverse variance weighted	26.4989	0.277885
CCR2 on monocyte	PDD	MR Egger	16.9214	0.459703	-0.00024592	0.0814763	0.997627	18.4174	0.569
CCR2 on monocyte	PDD	Inverse variance weighted	16.9214	0.528514
FSC-A on NK	PDD	MR Egger	6.80344	0.942023	0.0318318	0.104584	0.765326
FSC-A on NK	PDD	Inverse variance weighted	6.89608	0.960469
N-acetyl-3-methylhistidine levels	PDD	MR Egger	17.0381	0.761257	-0.0599303	0.0662115	0.375201	19.063	0.81
N-acetyl-3-methylhistidine levels	PDD	Inverse variance weighted	17.8573	0.765181
Isovalerate (i5:0) levels	PDD	MR Egger	7.3383	0.947573	0.0896865	0.0908454	0.339181
Isovalerate (i5:0) levels	PDD	Inverse variance weighted	8.31295	0.938999
N-acetylarginine levels	PDD	MR Egger	31.6028	0.0844246	0.00467644	0.0463674	0.920578	35.5641	0.215
N-acetylarginine levels	PDD	Inverse variance weighted	31.6174	0.108365
N-acetyl-1-methylhistidine levels	PDD	MR Egger	32.808	0.167742	0.0229891	0.0407306	0.577308
N-acetyl-1-methylhistidine levels	PDD	Inverse variance weighted	33.21	0.190229
N-delta-acetylornithine levels	PDD	MR Egger	23.7836	0.358677	0.0301128	0.046389	0.52297
N-delta-acetylornithine levels	PDD	Inverse variance weighted	24.2391	0.390669
3-phosphoglycerate levels	PDD	MR Egger	14.9303	0.780385	0.0422647	0.0779075	0.593469
3-phosphoglycerate levels	PDD	Inverse variance weighted	15.2246	0.811518
7-methylguanine levels	PDD	MR Egger	23.5128	0.264322	0.060756	0.0665246	0.371971
7-methylguanine levels	PDD	Inverse variance weighted	24.4934	0.269772
Gamma-glutamylleucine levels	PDD	MR Egger	11.5809	0.639921	0.0127429	0.0604855	0.836175
Gamma-glutamylleucine levels	PDD	Inverse variance weighted	11.6253	0.707144
2-hydroxyhippurate levels	PDD	MR Egger	10.9477	0.859271	-0.0102214	0.0730748	0.890402
2-hydroxyhippurate levels	PDD	Inverse variance weighted	10.9672	0.895742
4-acetaminophen sulfate levels	PDD	MR Egger	13.8847	0.930126	0.0458559	0.071522	0.527767
4-acetaminophen sulfate levels	PDD	Inverse variance weighted	14.2957	0.939686
Maltose to sucrose ratio	PDD	MR Egger	6.64644	0.966729	-0.0482267	0.0772494	0.541811	7.88672	0.975
Maltose to sucrose ratio	PDD	Inverse variance weighted	7.03618	0.972557
Cytidine to N-acetylglucosamine to N-acetylgalactosamine ratio	PDD	MR Egger	12.2927	0.831765	0.00735675	0.0749995	0.922944
Cytidine to N-acetylglucosamine to N-acetylgalactosamine ratio	PDD	Inverse variance weighted	12.3023	0.8723

## Sheet: Stable7
group	Roseburia	Hungatella	Lachnospira	Butyricimonas	Subdoligranulum	Subdoligranulum_sp._4_3_54A2FAA	Subdoligranulum_sp._AF14-43	Subdoligranulum_sp._AM16-9	Subdoligranulum_sp._AM23-21AC		Subdoligranulum_sp._TF05-17AC	Subdoligranulum_sp._CAG:314	total GH31_19	GH31_19 from Subdoligranulum sp. AF14-43	GH13_31 from Subdoligranulum sp. AF14-43
PDDA73	0.01502	0.00116325	0.00291632	0.00868162	0.00395999	0.000339126	0.000311374	0.000276744	0.000143483	5.05064e-05	3.75853e-05	3.68569e-07	27.9781	0.8792	1.58
PDDA74	0.012459	0.000263264	0.00218556	0.0125463	0.0009086	3.31673e-05	1.22965e-05	3.889e-05	6.71585e-05	1.05592e-05	5.77884e-06	5.84864e-07	17.9794	0.0269	0.08
PDDA75	0.00558793	0.000180534	0.00378985	0.00617223	0.000746241	1.39172e-05	3.36194e-06	7.85815e-06	1.62179e-05	5.58067e-07	5.81788e-07	0	5.7839	0	0
PDDA76	0.00513877	0.00159689	0.000545192	0.00112144	0.00110252	2.92334e-05	5.50479e-05	3.53611e-05	2.40111e-05	7.15294e-06	5.29608e-06	0	26.8752	0.3332	0.25
PDDA77	0.0104712	0.00764448	0.00447017	0.00130557	0.00289979	9.20876e-05	4.57052e-05	0.000280041	0.000140456	7.71096e-05	5.30584e-05	0.000320146	24.7736	0.0676	0.05
PDDA78	0.00406727	0.00487037	0.00162606	0.00375088	0.00104995	4.19985e-05	3.734e-05	5.3804e-05	3.79991e-05	1.57657e-05	8.23358e-06	1.13554e-06	47.818	0.1583	0.22
PDDA79	0.022286	0.000274213	0.00436403	0.0104069	0.00131921	7.3919e-06	0.000116493	1.55394e-05	2.36795e-05	9.97398e-07	2.30901e-06	4.14951e-08	6.9563	0	0
PDDA80	0.00894194	0.0123397	0.0105449	0.00650135	0.00348729	0.000606007	0.00115716	0.000449473	0.000233336	0.000147399	8.85004e-05	0	45.1616	7.0619	6.53
PDDA81	0.00550024	0.000583388	0.0262413	0.0111162	0.00121664	2.45037e-05	2.20231e-05	4.41534e-05	6.87143e-05	2.14166e-05	7.54291e-06	1.88831e-05	44.8122	0.1557	0.25
PDDA82	0.0159689	0.000633048	0.00291734	0.00424467	0.000520154	1.36813e-05	1.65334e-05	2.56411e-05	1.16317e-05	1.06595e-05	4.21006e-06	0	27.9697	0.0956	0.13
PDDA83	0.00162136	0.0011148	0.000372816	0.000466244	0.00133177	0.000294205	0.000497826	0.000154752	0.000103888	5.14804e-05	2.0936e-05	0	20.6923	2.2706	2.67
PDDA84	0.00100095	0.00402514	0.00158222	0.000746952	0.00832975	4.09605e-05	5.54989e-05	2.95647e-05	2.21794e-05	4.50526e-05	4.94621e-06	1.17077e-06	84.0629	0.231	0.32
PDDA85	0.0348237	0.000645745	0.0252827	0.00549856	0.00196549	5.32846e-05	2.75462e-05	1.86325e-05	2.69907e-05	4.78645e-06	9.17989e-06	0	11.7077	0.1149	0.16
PDDA86	0.00923308	0.00129382	0.00332659	0.00205728	0.00105738	8.98771e-05	4.0309e-05	1.41867e-05	1.98969e-05	5.27379e-06	2.09045e-06	1.19408e-07	49.9722	0	0.11
PDDA87	0.00231331	0.00674162	0.000124272	0.0223492	0.00218822	0.000390582	0.000701199	0.000297519	0.00015068	0.000102989	5.05453e-05	7.81798e-09	28.2433	4.09	3.64
PDDA88	0.00236089	0.000450275	0.00206718	0.0023334	0.0126969	0.000129241	7.34629e-05	0.000141237	0.000165193	3.94086e-05	1.60447e-05	0.00342868	34.0839	0.0898	0.3
PDDA89	0.00496544	0.00014131	0.00616841	0.000103818	0.000219646	1.00585e-05	4.24463e-06	9.32813e-06	6.58878e-06	2.71327e-06	9.76756e-07	2.51337e-08	6.1159	0.046	0.02
PDDA91	0.0110959	0.0011809	0.011153	0.00105037	0.000256193	4.48782e-05	6.96468e-05	2.88272e-05	1.26059e-05	6.63361e-06	4.81176e-06	0	15.4534	0.5087	0.27
PDDA92	0.012667	0.000543582	0.0126571	0.00356201	0.00117215	2.00533e-05	5.28905e-05	3.93837e-05	6.60565e-05	1.45632e-05	4.35618e-06	1.02606e-05	33.1035	0.0718	0.06
PDDA93	0.0151389	0.000455658	0.00464631	0.00809144	0.000784139	8.01365e-05	0.000101142	5.73257e-05	3.40461e-05	1.04065e-05	8.8634e-06	1.13669e-08	17.085	0.4035	0.51
PDDA94	0.0279869	5.80905e-05	0.00026659	0.000714121	6.54583e-05	3.00133e-06	7.31533e-06	4.78066e-06	9.52371e-07	1.46574e-06	1.9175e-07	1.2027e-07	3.1496	0.0489	0
PDDA95	0.00651991	0.00029914	0.00255827	0.00644006	0.00109715	5.78735e-05	5.84325e-05	2.4866e-05	5.26055e-05	1.67391e-05	4.91323e-06	9.50476e-08	12.3021	0.2864	0.32
PDDA96	0.00387295	0.000742323	0.00562324	0.00573883	0.0049219	0.000196322	0.000246955	0.000190589	0.000134382	6.29507e-05	2.92402e-05	9.4757e-07	74.9807	1.2446	1.75
PDDA97	0.0320314	0.00034277	0.00255872	0.00185528	0.000482195	1.29789e-05	1.32259e-05	8.38703e-06	1.21622e-05	1.10301e-06	3.11794e-06	0	6.8779	0.0677	0.04
PDDA98	0.0212839	0.000413317	0.0126104	0.00395995	0.00539582	3.97022e-05	1.31948e-05	6.93559e-05	7.95554e-05	8.10115e-05	9.14276e-06	0.00116523	24.7716	0	0.05
PDDA99	0.00297694	0.0107525	0.00233076	0.0104976	0.0145535	0.00186324	0.00325259	0.0020669	0.000783439	0.00121954	0.000349506	0.000913578	49.9368	24.1053	19.04
PDDA100	0.00339648	0.00393494	0.0183386	0.000445237	0.00183344	0.000327371	0.00088497	0.000189671	8.55945e-05	4.53894e-05	2.4945e-05	0	14.4022	3.9416	3.8
HCA1	0.0116141	0.000746333	0.052765	0.00152567	0.00068847	1.39316e-05	1.13083e-05	6.39735e-06	3.2174e-06	6.85995e-07	2.59733e-07	0	5.5914	0	0.14
HCA3	0.000530395	0.000399265	0.00197067	0.00407653	0.00017313	2.53977e-05	4.00178e-05	1.85171e-05	1.62148e-05	2.9931e-06	2.80946e-06	0	21.2433	0.2907	0.24
HCA4	0.000323773	0.000291621	4.49524e-05	0.000602	5.82665e-05	1.18027e-05	1.44844e-05	7.58978e-06	3.74154e-06	4.21515e-06	1.49594e-06	0	0	0	0.09
HCA5	0.00302032	0.00308127	0.00100223	0.00286878	0.000406195	7.49377e-05	0.000107759	3.82104e-05	2.70915e-05	1.16305e-05	1.01871e-05	0	35.9468	0.5785	0.68
HCA6	0.0179557	0.000588644	0.030564	0.0014147	0.00219165	1.60667e-05	6.3818e-06	7.54202e-06	9.42471e-06	2.7384e-06	6.52543e-07	0	12.6753	0	0.02
HCA7	0.0246946	0.000419499	0.0195586	0.000511747	0.00103619	2.99e-05	1.7194e-05	1.5596e-05	1.55111e-05	3.2525e-07	2.55242e-07	0	16.02	0.0232	0.05
HCA8	0.0149194	0.000380842	0.00794142	0.00326575	0.000639946	1.87919e-05	9.90429e-06	1.60303e-05	5.02032e-05	6.2859e-05	2.01221e-06	0	16.3498	0.048	0.06
HCA9	0.0176529	0.000581105	0.0122775	0.00588025	0.000286513	2.97471e-05	5.59872e-05	1.41011e-05	1.67393e-05	4.67472e-06	2.27349e-06	0	23.821	0.1753	0.4
HCA10	0.0111491	0.000217917	0.00487334	0.00254684	0.000506919	2.39618e-05	8.89487e-06	1.58813e-05	2.03604e-05	5.36704e-06	1.96578e-06	2.59505e-08	4.8979	0.0238	0.04
HCA11	0.0153874	0.000736954	0.00888051	0.000848959	0.0010619	3.12633e-05	2.5512e-05	2.61879e-05	3.96308e-05	2.97596e-06	1.70771e-06	0	12.8549	0.0688	0.16
HCA12	0.042357	0.000324548	0.0185475	0.0023353	0.000852139	1.40261e-05	1.00553e-05	1.62404e-05	1.70572e-05	3.5316e-06	2.85455e-06	4.55891e-08	11.1011	0	0.06
HCA13	0.0066206	0.000210927	0.00113059	0.00106459	0.00035212	1.01596e-05	5.28599e-06	1.63087e-05	7.42044e-06	3.02155e-06	1.32668e-06	2.68866e-08	2.1255	0	0.06
HCA14	0.0294601	0.000430201	0.0521252	0.000710349	0.000749934	1.7855e-05	2.62237e-05	3.29319e-05	6.77412e-06	2.60091e-06	4.98363e-06	0	3.8741	0.1371	0.07
HCA15	0.0458868	0.000634266	0.0723476	0.00018978	0.00119933	1.08818e-05	3.30434e-05	4.47756e-05	8.72454e-06	1.51727e-07	7.05261e-07	0	3.5525	0	0
HCA16	0.0085148	0.000668584	0.00501053	0.000453362	8.7868e-05	9.02264e-06	3.15617e-06	1.60207e-06	3.33391e-07	7.39271e-07	0	0	2.1823	0	0
HCA17	0.0309681	0.000347729	0.0188121	0.000700932	0.000142081	8.63616e-06	1.03822e-05	3.52928e-06	2.12761e-06	7.01084e-07	2.58786e-07	0	9.5332	0.071	0.02
HCA18	0.071882	0.000586316	0.000927036	0.000329534	0.00130747	1.75142e-05	1.65447e-05	2.45016e-05	4.86575e-06	1.25048e-06	1.15916e-06	0	0.1126	0	0.09
HCA19	0.0649545	0.000705169	0.0192746	0.000864212	0.000781089	7.60149e-06	6.57495e-06	1.48637e-05	4.05292e-06	5.85456e-06	2.15622e-06	9.79873e-09	1.9397	0.0452	0.04
HCA20	0.0314913	0.000854945	0.00330618	0.000763196	0.000538225	2.63057e-05	2.9329e-05	1.52047e-05	1.02981e-05	2.41982e-06	2.46345e-06	0	186.506	0.0972	0.17
HCA21	0.023853	0.00032904	0.0244446	0.000316682	0.000798169	8.62152e-06	4.10556e-06	4.19886e-06	5.32235e-06	3.81824e-07	4.80717e-06	8.57806e-08	2.1051	0	0
HCA22	0.0137542	0.00033245	0.00715025	0.00038339	0.00195849	0.000111377	0.000142984	0.000102782	3.82677e-05	2.11652e-05	1.05854e-05	1.58742e-07	10.153	0.0937	0.85
HCA23	0.0781125	0.000430447	0.0216624	0.00137906	0.000920726	5.16268e-05	8.472e-05	6.04449e-05	2.48712e-05	1.17257e-05	7.13872e-06	0	7.34	0.5335	0.48
HCA24	0.013431	0.000188414	0.00801284	0.000523052	0.000676709	1.06025e-05	1.1095e-05	1.30293e-05	1.33537e-05	5.70995e-06	5.94463e-07	0	7.3355	0.0477	0.04
HCA26	0.0372166	0.000577251	0.0189378	0.000567295	0.000284901	9.92807e-06	5.93301e-06	1.84134e-06	2.90085e-06	5.42924e-07	7.64335e-07	0	2.8372	0	0.04
HCA27	0.00356678	0.0267005	0.00438228	0.00228693	0.00266364	0.000183809	9.73365e-05	0.000151226	0.000258632	0.000125833	1.73227e-05	1.5269e-06	21.516	0.2531	0.4
HCA28	0.0241515	0.000259146	0.0120175	0.00237482	0.000896335	1.04978e-05	4.5736e-06	6.44099e-06	1.04014e-05	4.30046e-07	1.14018e-06	0	2.3816	0.0228	0.02
HCA29	0.000249698	0.000511909	2.358e-05	0.00161175	0.000570514	1.04372e-05	1.90161e-05	6.23608e-06	1.09627e-05	1.33285e-06	1.06223e-06	0	0.7044	0.0979	0.1
HCA30	0.0356955	0.000444256	0.0527297	0.00725639	0.00243301	2.97286e-05	1.03189e-05	1.60633e-05	3.10969e-05	1.88871e-06	1.99434e-06	0	8.089	0.0245	0
PDA31	0.00075737	0.000130007	5.72246e-05	0.0130542	0.000954402	6.15119e-05	8.90976e-05	5.55392e-05	3.9454e-05	1.37115e-05	6.18731e-06	0	26.4136	0.6336	0.36
PDA32	0.00149731	0.0674513	0.00616767	0.00292303	0.00196026	0.000309398	0.000454157	0.000111699	9.24989e-05	4.60598e-05	1.71098e-05	0	40.9188	2.9263	2.72
PDA33	0.00418045	0.000283322	0.012474	0.000907715	0.000989274	1.21769e-05	3.57492e-06	3.75855e-06	1.44275e-05	3.71033e-07	1.117e-05	0	41.9099	0	0
PDA34	0.000374536	1.97469e-05	7.19404e-05	0.00101261	1.41136e-05	2.18682e-06	2.36784e-06	6.59172e-07	6.02896e-07	2.36571e-07	2.24992e-07	0	30.6427	0	0
PDA35	0.0079897	0.000163071	0.00128373	0.00553038	0.0012726	3.10744e-05	5.22837e-05	1.92787e-05	1.86336e-05	5.12965e-06	5.60366e-06	0	4.8791	0.2514	0.34
PDA36	0.00205385	0.000489134	0.00317088	0.00602002	0.000442917	4.3986e-05	6.99671e-05	3.98363e-05	2.04667e-05	1.81461e-05	6.55821e-06	0	9.3751	0.2582	0.33
PDA37	0.0215505	0.000908224	0.0083525	0.00752275	0.000387575	4.73317e-05	6.42662e-05	2.33366e-05	1.06065e-05	8.12661e-06	7.41385e-06	0	13.7944	0.2571	0.16
PDA38	0.0165627	0.000375687	0.0116669	0.00337621	0.0010825	2.87755e-05	1.03156e-05	6.31973e-05	6.86537e-05	3.16077e-05	7.11654e-06	1.77262e-05	8.0162	0.0235	0.09
PDA39	0.0232133	0.000493626	0.0116645	0.0027626	0.00183791	1.45263e-05	2.5801e-05	3.99953e-06	1.1539e-05	5.07185e-07	2.27157e-07	2.70437e-08	7.2005	0.0238	0
PDA40	0.00814517	0.000621729	0.00193355	0.000652586	0.00227068	7.79298e-05	9.2216e-05	4.24115e-05	2.8383e-05	9.33891e-06	4.92267e-06	0.000582887	21.8563	0.712	0.65
PDA41	0.0147487	0.000256749	0.0241231	0.000893669	0.000627953	1.68405e-05	2.30864e-06	4.60732e-06	4.67254e-06	9.80948e-08	1.44187e-07	0	5.8195	0	0
PDA43	0.0214864	0.000511587	0.00633787	0.00158576	0.00147678	2.40911e-05	3.05274e-05	8.86644e-06	5.77485e-06	3.31919e-06	2.04474e-06	0	9.36	0.0467	0.13
PDA44	0.0283477	0.000128543	0.000337131	0.000180375	5.39247e-05	2.39516e-06	1.42865e-06	1.06888e-07	2.6955e-07	3.19601e-08	9.4648e-06	8.73004e-08	122.068	0	0
PDA45	0.00113895	0.000717226	0.000732303	0.0194476	0.00209544	8.25886e-05	0.000145506	4.87477e-05	2.78941e-05	1.16183e-05	7.96035e-06	0	16.4567	0.9569	0.68
PDA46	0.0092057	0.000299411	0.0150944	0.000843458	0.00302753	1.9368e-05	2.54413e-05	1.1056e-05	1.43664e-05	8.05875e-06	3.01595e-06	0	4.6778	0.206	0.24
PDA47	0.00393478	0.000170473	0.00259698	0.00174205	0.000378587	1.16557e-05	1.00418e-05	1.2977e-05	9.21547e-06	5.15489e-07	4.99696e-07	0	5.8679	0.0593	0.07
PDA48	0.0108288	0.00433555	0.000104498	0.00476731	0.000157469	1.63779e-05	1.47161e-05	1.33064e-05	7.61923e-06	2.894e-06	9.31361e-07	0	6.4387	0.0594	0.04
PDA49	0.0430429	0.000680457	0.000693597	0.000299993	0.000700591	6.30591e-06	5.98481e-06	4.94966e-06	3.08252e-06	7.15113e-07	2.27151e-06	0	9.0998	0.0913	0.04
PDA50	0.000716144	0.000697023	0.0208356	0.00265944	0.000353842	5.05269e-05	8.86989e-05	2.85124e-05	1.99939e-05	9.85964e-06	4.25262e-06	0	79.1483	0.3613	0.48
PDA51	0.00379877	0.000384382	0.0149009	0.00411088	0.00198125	7.12588e-05	1.52384e-05	1.18181e-05	6.44332e-05	7.77781e-06	3.71984e-06	8.98848e-07	23.2056	0.0667	0.04
